# Supplementary material for: The genetic basis of water‐use efficiency and yield in lettuce
Source: BMC Plant Biol. 2021 May 27;21:237. doi: 10.1186/s12870-021-02987-7 (PMC8157645; doi:10.1186/s12870-021-02987-7)
Supplement: Supplementary file 2 — Additional file 2: Table S1. Custom database for candidate gene mining, with peptide sequences retrieved from Ensembl Plants. [file 12870_2021_2987_MOESM2_ESM.xlsx]

## Sheet: Sheet1
Table S1 Custom database for candidate gene mining
Species	File name
Aegilops tauschii	Aegilops_tauschii.Aet_v4.0.pep.all.fa
Arabidopsis thaliana	Arabidopsis_thaliana.TAIR10.pep.all.fa
Beta vulgaris	Beta_vulgaris.RefBeet-1.2.2.pep.all.fa
Brassica oleracea	Brassica_oleracea.BOL.pep.all.fa
Daucus carota	Daucus_carota.ASM162521v1.pep.all.fa
Glycine max	Glycine_max.Glycine_max_v2.1.pep.all.fa
Helianthus annuus	Helianthus_annuus.HanXRQr1.0.pep.all.fa
Hordeum vulgare	Hordeum_vulgare.IBSC_v2.pep.all.fa
Nicotiana attenuata	Nicotiana_attenuata.NIATTr2.pep.all.fa
Oryza sativa	Oryza_sativa.IRGSP-1.0.pep.all.fa
Populus trichocarpa	Populus_trichocarpa.Pop_tri_v3.pep.all.fa
Solanum lycopersicum	Solanum_lycopersicum.SL3.0.pep.all.fa
Triticum aestivum	Triticum_aestivum.IWGSC.pep.all.fa
Vitis vinifera	Vitis_vinifera.12X.pep.all.fa
Zea mays	Zea_mays.B73_RefGen_v4.pep.all.fa
