# Supplementary material for: The genetic basis of water‐use efficiency and yield in lettuce
Source: BMC Plant Biol. 2021 May 27;21:237. doi: 10.1186/s12870-021-02987-7 (PMC8157645; doi:10.1186/s12870-021-02987-7)
Supplement: Supplementary file 3 — Additional file 3: Table S2. QTL selected for candidate gene mining. [file 12870_2021_2987_MOESM3_ESM.xlsx]

## Sheet: TableS2
Table S2 QTL selected for candidate gene mining
QTL ID	Trait(s)	LG	Position (Mbp)a	Interval size (Mbp)	# CDS	# CDS BLASTp	% annotated
QTL_4-170	Dr1_leaftempIR, Dr1_leaftempLi	4	327.97	6.84158	51	45	88.2353
QTL_6-6	Dr2_FW, Dr2_Ciso	6	7.51017	11.3873	233	201	86.2661
QTL_7-7	Dr1_FWDW, WW_STC	7	163.051	5.70598	108	94	87.037
QTL_8-51	Dr1_STC, Dr1_FWDW	8	95.916	9.62549	153	135	88.2353
QTL_8-65	WW_STC	8	124.674	12.855	256	230	89.8438
QTL_8-89	Dr2_Ciso	8	170.462	1.74886	23	20	86.9565
QTL_8-100	Dr2_Ciso, Dr1_STC, Dr1_TransDW, Dr1_FW	8	192.656	14.6988	209	181	86.6029
QTL_9-27	WW_Trans, WW_TempLi	9	49.6288	9.75591	298	265	88.9262
QTL_9-33	Dr2_Ciso	9	65.2173	5.68293	117	101	86.3248
a Based on the Lactuca sativa reference genome V8. In the instrance that peak LOD score differed, average position reported.
