# Supplementary material for: The genetic basis of water‐use efficiency and yield in lettuce
Source: BMC Plant Biol. 2021 May 27;21:237. doi: 10.1186/s12870-021-02987-7 (PMC8157645; doi:10.1186/s12870-021-02987-7)
Supplement: Supplementary file 4 — Additional file 4: Table S3. BLASTp results. [file 12870_2021_2987_MOESM4_ESM.xlsx]

## Sheet: TableS3
Table S3 BLASTp results
QTL ID	Transcript ID	Hit ID	Organism	Protein description	E-value	Identity (%)	Alignment length	Number of mismatches	bitscore
QTL_4-170	Lsat_1_v5_gn_4_163180.1	OTG06734	Helianthus annuus (Common sunflower)	Putative natural resistance associated macrophage protein 4	0	89.463	503	50	876
	Lsat_1_v5_gn_4_163001.1	OTG06735	Helianthus annuus (Common sunflower)	RBR-type E3 ubiquitin transferase (EC 2.3.2.31)	0	58.106	549	179	657
	Lsat_1_v5_gn_4_162960.1	OTG15804	Helianthus annuus (Common sunflower)	Putative auxin-responsive GH3 family	0	91.319	599	52	1163
	Lsat_1_v5_gn_4_162940.1	OTF96235	Helianthus annuus (Common sunflower)	Putative maternal effect embryo arrest 59	2.56e-89	76.667	180	32	262
	Lsat_1_v5_gn_4_162920.1	OTF95996	Helianthus annuus (Common sunflower)	Protein kinase domain-containing protein	0	65.835	802	248	1056
	Lsat_1_v5_gn_4_162900.1	OTG02370	Helianthus annuus (Common sunflower)	Protein kinase domain-containing protein	3.84e-95	59.184	245	100	303
	Lsat_1_v5_gn_4_162881.1	OTG02370	Helianthus annuus (Common sunflower)	Protein kinase domain-containing protein	6.98e-161	61.299	385	144	477
	Lsat_1_v5_gn_4_162821.1	OTG02370	Helianthus annuus (Common sunflower)	Protein kinase domain-containing protein	0	59.694	784	287	859
	Lsat_1_v5_gn_4_162801.1	OTG02370	Helianthus annuus (Common sunflower)	Protein kinase domain-containing protein	0	68.759	733	216	992
	Lsat_1_v5_gn_4_162500.1	OTG02370	Helianthus annuus (Common sunflower)	Protein kinase domain-containing protein	0	65.868	835	253	1075
	Lsat_1_v5_gn_4_162541.1	OTG35737	Helianthus annuus (Common sunflower)	Putative serine/threonine/dual specificity protein kinase catalytic domain-containing protein	0	60.397	856	308	983
	Lsat_1_v5_gn_4_162681.1	OTG35737	Helianthus annuus (Common sunflower)	Putative serine/threonine/dual specificity protein kinase catalytic domain-containing protein	0	60.234	855	308	978
	Lsat_1_v5_gn_4_162700.1	OTG02370	Helianthus annuus (Common sunflower)	Protein kinase domain-containing protein	0	64.79	835	277	1058
	Lsat_1_v5_gn_4_164261.1	Bo8g098430.1	Brassica oleracea var. oleracea	zf-GRF domain-containing protein	1.8e-06	35.556	90	42	47.8
	Lsat_1_v5_gn_4_164020.1	OTF93167	Helianthus annuus (Common sunflower)	Uncharacterized protein	4.59e-42	61.314	137	44	142
	Lsat_1_v5_gn_4_164040.1	OTF93169	Helianthus annuus (Common sunflower)	Putative MRG family protein	0	86.31	336	27	578
	Lsat_1_v5_gn_4_164061.1	OTF96232	Helianthus annuus (Common sunflower)	Putative cinnamyl alcohol dehydrogenase	0	84.659	352	54	565
	Lsat_1_v5_gn_4_164080.1	OTF93172	Helianthus annuus (Common sunflower)	Putative heavy metal atpase 1	0	82.82	844	122	1384
	Lsat_1_v5_gn_4_164101.1	OTF96231	Helianthus annuus (Common sunflower)	Putative homeodomain-like protein	1.25e-130	79.087	263	38	377
	Lsat_1_v5_gn_4_164120.1	KZM86573	Daucus carota subsp. sativus (Carrot)	3-oxoacyl-[acyl-carrier-protein] synthase	1.9e-12	80.488	41	8	68.6
	Lsat_1_v5_gn_4_163821.1	OTG25939	Helianthus annuus (Common sunflower)	Putative NOD26-like intrinsic protein 61	6.96e-22	80.769	52	10	92
	Lsat_1_v5_gn_4_163840.1	OTG29696	Helianthus annuus (Common sunflower)	Nuclear pore protein	2.29e-125	76.763	241	43	379
	Lsat_1_v5_gn_4_163861.1	HORVU2Hr1G036950.2	Hordeum vulgare subsp. vulgare (Domesticated barley)	Succinate--CoA ligase [ADP-forming] subunit alpha mitochondrial	5.88e-31	81.69	71	12	109
	Lsat_1_v5_gn_4_163920.1	OTF96225	Helianthus annuus (Common sunflower)	Putative leucine-rich repeat protein kinase family protein	0	80.829	772	133	1240
	Lsat_1_v5_gn_4_163961.1	OTG17273	Helianthus annuus (Common sunflower)	Putative ribosomal protein S2 flavodoxin-like domain protein (Ribosomal protein S2)	9.79e-82	84.559	136	21	246
	Lsat_1_v5_gn_4_163640.1	OTF95491	Helianthus annuus (Common sunflower)	Putative tetrahydrofolate dehydrogenase/cyclohydrolase	2.03e-48	48.826	213	30	162
	Lsat_1_v5_gn_4_163661.1	OTF99785	Helianthus annuus (Common sunflower)	Putative CYCLIN D32	0	82.369	363	61	627
	Lsat_1_v5_gn_4_164280.1	OTF94572	Helianthus annuus (Common sunflower)	Putative VIER F-box protein 2	0	72.029	547	134	785
	Lsat_1_v5_gn_4_164300.1	OTF94572	Helianthus annuus (Common sunflower)	Putative VIER F-box protein 2	0	72.578	547	131	791
	Lsat_1_v5_gn_4_164320.1	VIT_07s0031g00040.t01	Vitis vinifera (Grape)	Uncharacterized protein	0	53.626	455	193	529
	Lsat_1_v5_gn_4_164340.1	OTG02350	Helianthus annuus (Common sunflower)	Putative LRR receptor-like serine/threonine-protein kinase	2.58e-31	84.375	64	10	121
	Lsat_1_v5_gn_4_164380.1	KZN02105	Daucus carota subsp. sativus (Carrot)	Uncharacterized protein	1.96e-173	52.088	455	200	500
	Lsat_1_v5_gn_4_164401.1	OTF96243	Helianthus annuus (Common sunflower)	Glycosyltransferases (EC 2.4.-.-)	0	77.925	530	94	847
	Lsat_1_v5_gn_4_164440.1	OTF91008	Helianthus annuus (Common sunflower)	Putative WRKY DNA-binding protein 15	5.17e-171	79.518	332	46	481
	Lsat_1_v5_gn_4_164460.1	OTF96145	Helianthus annuus (Common sunflower)	tRNA-dihydrouridine synthase (EC 1.3.1.-)	0	83.586	396	50	679
	Lsat_1_v5_gn_4_164481.1	OTG07252	Helianthus annuus (Common sunflower)	Putative IRX15/IRX15L/IGXM Polysaccharide biosynthesis domain protein	0	82.903	310	53	531
	Lsat_1_v5_gn_4_164500.1	OTG35616	Helianthus annuus (Common sunflower)	Putative leucine-rich repeat protein kinase family protein	0	78.426	686	127	1087
	Lsat_1_v5_gn_4_164521.1	OTG35615	Helianthus annuus (Common sunflower)	Putative kinesin motor domain-containing protein	0	64.711	1108	274	1378
	Lsat_1_v5_gn_4_164560.1	OTF94576	Helianthus annuus (Common sunflower)	Putative ubiquitin-conjugating enzyme/RWD-like protein	3.83e-112	94.375	160	9	318
	Lsat_1_v5_gn_4_164580.1	OTG15388	Helianthus annuus (Common sunflower)	Putative cooperatively regulated by ethylene and jasmonate 1	1.17e-79	79.47	151	29	236
	Lsat_1_v5_gn_4_164600.1	OTG15389	Helianthus annuus (Common sunflower)	Putative CBS domain-containing protein	5.18e-122	80.335	239	37	350
	Lsat_1_v5_gn_4_164620.1	OTG21659	Helianthus annuus (Common sunflower)	Putative sigma factor E	0	79.457	516	95	808
	Lsat_1_v5_gn_4_164640.1	OIS99022	Nicotiana attenuata (Coyote tobacco)	Hexosyltransferase (EC 2.4.1.-)	3.2e-26	60.494	81	24	103
	Lsat_1_v5_gn_4_165341.1	OTF96137	Helianthus annuus (Common sunflower)	Putative integrase-type DNA-binding superfamily protein	0	68.713	505	107	588
	Lsat_1_v5_gn_4_165321.1	OTF95936	Helianthus annuus (Common sunflower)	Putative ribose-5-phosphate isomerase A	1.05e-31	69.663	89	16	116
QTL ID	Transcript ID	Hit ID	Organism	Protein description	E-value	Identity (%)	Alignment length	Number of mismatches	bitscore
QTL_6-6	Lsat_1_v5_gn_6_1101.1	OTG34696	Helianthus annuus (Common sunflower)	Uncharacterized protein	0	88.257	809	91	1479
	Lsat_1_v5_gn_6_1600.1	OTG34695	Helianthus annuus (Common sunflower)	Putative PAS domain-containing protein tyrosine kinase family protein	0	80.99	768	104	1197
	Lsat_1_v5_gn_6_1580.1	OTG00653	Helianthus annuus (Common sunflower)	Putative ATP-citrate synthase beta chain protein 1	0	96.217	608	23	1216
	Lsat_1_v5_gn_6_1520.1	OTG34033	Helianthus annuus (Common sunflower)	Putative aluminum activated malate transporter family protein	0	65.225	578	176	761
	Lsat_1_v5_gn_6_760.1	OTG00027	Helianthus annuus (Common sunflower)	Putative PWWP domain-containing protein	0	55.823	747	200	602
	Lsat_1_v5_gn_6_840.1	OTG00027	Helianthus annuus (Common sunflower)	Putative PWWP domain-containing protein	1.48e-28	91.667	60	4	109
	Lsat_1_v5_gn_6_1020.1	OTG10392	Helianthus annuus (Common sunflower)	Putative pentatricopeptide repeat (PPR) superfamily protein	0	73.803	355	85	553
	Lsat_1_v5_gn_6_1001.1	OTG00027	Helianthus annuus (Common sunflower)	Putative PWWP domain-containing protein	0	55.823	747	200	602
	Lsat_1_v5_gn_6_940.1	OTG10392	Helianthus annuus (Common sunflower)	Putative pentatricopeptide repeat (PPR) superfamily protein	0	80.199	803	145	1378
	Lsat_1_v5_gn_6_921.1	Zm00001d039210_P001	Zea mays (Maize)	Uncharacterized protein	4.34e-12	51.389	72	32	66.2
	Lsat_1_v5_gn_6_900.1	OTG21467	Helianthus annuus (Common sunflower)	Uncharacterized protein	1.93e-40	58.268	127	44	144
	Lsat_1_v5_gn_6_880.1	OTG04997	Helianthus annuus (Common sunflower)	Post-GPI attachment to proteins factor 3	3.88e-28	76.667	60	14	106
	Lsat_1_v5_gn_6_1380.1	OTG26741	Helianthus annuus (Common sunflower)	Putative SNF7 family protein	3.13e-40	72.549	102	11	136
	Lsat_1_v5_gn_6_1340.1	OTG00819	Helianthus annuus (Common sunflower)	Putative atBS1(Activation-tagged BRI1 suppressor 1)-interacting factor 1	4.29e-110	73.109	238	58	320
	Lsat_1_v5_gn_6_1260.1	OTF93380	Helianthus annuus (Common sunflower)	UTP--glucose-1-phosphate uridylyltransferase (EC 2.7.7.9)	5.41e-28	83.582	67	11	115
	Lsat_1_v5_gn_6_1241.1	OTG30154	Helianthus annuus (Common sunflower)	Putative myb/SANT-like domain-containing protein	3.8e-93	71.023	176	47	274
	Lsat_1_v5_gn_6_720.1	OTF95570	Helianthus annuus (Common sunflower)	DNA-directed RNA polymerase subunit beta (EC 2.7.7.6)	3.41e-49	86.869	99	13	182
	Lsat_1_v5_gn_6_660.1	AT4G23100.2	Arabidopsis thaliana (Mouse-ear cress)	Glutamate--cysteine ligase (EC 6.3.2.2)	5.25e-62	80	110	22	199
	Lsat_1_v5_gn_6_181.1	OIS99315	Nicotiana attenuata (Coyote tobacco)	zf-GRF domain-containing protein	2.86e-10	54.348	46	20	56.2
	Lsat_1_v5_gn_6_220.1	OTF96815	Helianthus annuus (Common sunflower)	Putative WRKY domain-containing protein	1.64e-147	66.298	362	79	423
	Lsat_1_v5_gn_6_261.1	OTG00816	Helianthus annuus (Common sunflower)	Putative RNA binding abscisic acid binding protein	0	63.412	850	148	871
	Lsat_1_v5_gn_6_301.1	OTG00814	Helianthus annuus (Common sunflower)	Putative pectinesterase inhibitor domain-containing protein	1.01e-87	79.355	155	29	258
	Lsat_1_v5_gn_6_341.1	OTG00772	Helianthus annuus (Common sunflower)	Putative poly(A) polymerase 3	0	74.694	490	94	730
	Lsat_1_v5_gn_6_361.1	Bo7g092810.1	Brassica oleracea var. oleracea	Uncharacterized protein	1.12e-09	41.429	70	35	53.9
	Lsat_1_v5_gn_6_380.1	OTF96818	Helianthus annuus (Common sunflower)	Putative pentatricopeptide repeat (PPR) superfamily protein	0	71.037	656	186	962
	Lsat_1_v5_gn_6_421.1	OTF85092	Helianthus annuus (Common sunflower)	Uncharacterized protein	3.88e-68	52.743	237	86	213
	Lsat_1_v5_gn_6_4201.1	OTG36490	Helianthus annuus (Common sunflower)	Putative kelch-type beta propeller	1.07e-45	70.536	112	28	161
	Lsat_1_v5_gn_6_4181.1	OTG00804	Helianthus annuus (Common sunflower)	Uncharacterized protein	4.1e-146	85.841	226	31	410
	Lsat_1_v5_gn_6_4121.1	OTG00806	Helianthus annuus (Common sunflower)	Putative RNA-binding (RRM/RBD/RNP motifs) family protein	3.85e-124	66.667	282	84	359
	Lsat_1_v5_gn_6_4100.1	OTG34815	Helianthus annuus (Common sunflower)	Putative transferase transferring acyl groups	0	75.214	468	102	692
	Lsat_1_v5_gn_6_4060.1	OTG22084	Helianthus annuus (Common sunflower)	Putative RING/U-box superfamily protein	1.42e-103	58.947	285	111	307
	Lsat_1_v5_gn_6_4040.1	OTG00807	Helianthus annuus (Common sunflower)	Putative zinc finger (CCCH-type) family protein	7.35e-72	80.435	138	12	223
	Lsat_1_v5_gn_6_3740.1	KZM87093	Daucus carota subsp. sativus (Carrot)	Uncharacterized protein	2.65e-44	63.91	133	42	157
	Lsat_1_v5_gn_6_3800.1	OTG00831	Helianthus annuus (Common sunflower)	Putative glucan endo-13-beta-glucosidase	1.99e-44	52.899	138	64	152
	Lsat_1_v5_gn_6_3840.1	OTG00831	Helianthus annuus (Common sunflower)	Putative glucan endo-13-beta-glucosidase	1.11e-145	61.128	337	129	418
	Lsat_1_v5_gn_6_3861.1	OTG34816	Helianthus annuus (Common sunflower)	Putative homeodomain-like protein	3.29e-145	65.397	315	83	414
	Lsat_1_v5_gn_6_3881.1	OTG00831	Helianthus annuus (Common sunflower)	Putative glucan endo-13-beta-glucosidase	1.05e-76	61.749	183	70	236
	Lsat_1_v5_gn_6_3960.1	OTG00832	Helianthus annuus (Common sunflower)	Putative NAD(P)-binding domain SNARE associated Golgi protein	5.19e-168	86.245	269	36	471
	Lsat_1_v5_gn_6_4021.1	OTG00833	Helianthus annuus (Common sunflower)	Putative RNA-binding (RRM/RBD/RNP motifs) family protein	0	74.144	526	105	643
	Lsat_1_v5_gn_6_1620.1	OTG22519	Helianthus annuus (Common sunflower)	Putative heat shock factor protein HSF8	2.81e-84	41.28	453	99	266
	Lsat_1_v5_gn_6_1640.1	OTG00836	Helianthus annuus (Common sunflower)	Uncharacterized protein	1.29e-57	78.761	113	18	177
	Lsat_1_v5_gn_6_1661.1	OTG00837	Helianthus annuus (Common sunflower)	Putative alpha/Beta hydrolase fold protein	0	80.402	398	51	599
	Lsat_1_v5_gn_6_3701.1	OTG00838	Helianthus annuus (Common sunflower)	Putative WWE protein-protein interaction domain protein family	1.14e-148	70.684	307	78	432
	Lsat_1_v5_gn_6_3681.1	OTG27339	Helianthus annuus (Common sunflower)	Putative D111/G-patch domain-containing protein	8.22e-166	65.625	384	111	474
	Lsat_1_v5_gn_6_3581.1	OTG00910	Helianthus annuus (Common sunflower)	Putative myb domain plant Homeodomain-like protein	3.81e-122	65.924	314	83	360
	Lsat_1_v5_gn_6_3561.1	OTG00926	Helianthus annuus (Common sunflower)	Putative AP2-like ethylene-responsive transcription factor	0	79.859	427	69	658
	Lsat_1_v5_gn_6_3540.1	OTF85269	Helianthus annuus (Common sunflower)	DUF1664 domain-containing protein	1.05e-133	71.613	310	67	385
	Lsat_1_v5_gn_6_3520.1	OTG34763	Helianthus annuus (Common sunflower)	Uncharacterized protein	2.26e-77	66.138	189	56	236
	Lsat_1_v5_gn_6_3501.1	OTG00788	Helianthus annuus (Common sunflower)	Uncharacterized protein	2.56e-54	59.763	169	44	172
	Lsat_1_v5_gn_6_3440.1	Solyc08g076530.3.1	Solanum lycopersicum (Tomato) (Lycopersicon esculentum)	RRM domain-containing protein	3.17e-81	53.381	281	67	247
	Lsat_1_v5_gn_6_3421.1	OTG31999	Helianthus annuus (Common sunflower)	Putative syntaxin/t-SNARE family protein	5.03e-168	88.077	260	31	469
	Lsat_1_v5_gn_6_3400.1	OTG31998	Helianthus annuus (Common sunflower)	Xyloglucan endotransglucosylase/hydrolase (EC 2.4.1.207)	0	85.987	314	40	572
	Lsat_1_v5_gn_6_3380.1	OTG35295	Helianthus annuus (Common sunflower)	Putative transcription factor TFIIE alpha subunit	0	77.778	459	87	666
	Lsat_1_v5_gn_6_3341.1	OTG18409	Helianthus annuus (Common sunflower)	Hypothetical protein	0	59.921	761	272	859
	Lsat_1_v5_gn_6_3301.1	OTG13918	Helianthus annuus (Common sunflower)	Putative transferase Chloramphenicol acetyltransferase-like domain protein	0	61.758	455	167	558
	Lsat_1_v5_gn_6_3280.1	Zm00001d033551_P002	Zea mays (Maize)	Inositol hexakisphosphate and diphosphoinositol-pentakisphosphate kinase (EC 2.7.4.21) (EC 2.7.4.24)	6.45e-24	79.661	59	3	97.1
	Lsat_1_v5_gn_6_3201.1	OTG31997	Helianthus annuus (Common sunflower)	Uncharacterized protein	0	73.838	753	184	1131
	Lsat_1_v5_gn_6_3180.1	OTG00886	Helianthus annuus (Common sunflower)	Putative transcription factor GRAS	0	71.817	699	159	875
	Lsat_1_v5_gn_6_3141.1	OTF91325	Helianthus annuus (Common sunflower)	Protein kinase domain-containing protein	2.14e-170	71.903	331	62	486
	Lsat_1_v5_gn_6_3121.1	KZN07647	Daucus carota subsp. sativus (Carrot)	Uncharacterized protein	1.44e-29	82.456	57	10	102
	Lsat_1_v5_gn_6_3081.1	KMS97854	Beta vulgaris subsp. vulgaris	Autophagy-related protein	3.79e-76	94.828	116	6	224
	Lsat_1_v5_gn_6_3021.1	OTG00914	Helianthus annuus (Common sunflower)	L-lactate dehydrogenase (EC 1.1.1.27)	0	89.235	353	35	642
	Lsat_1_v5_gn_6_2981.1	OTG00916	Helianthus annuus (Common sunflower)	Uncharacterized protein	6.02e-82	92.8	125	9	241
	Lsat_1_v5_gn_6_2961.1	Solyc00g025290.1.1.1.CDS	Solanum lycopersicum (Tomato) (Lycopersicon esculentum)	Uncharacterized protein	1.05e-80	76.647	167	29	239
	Lsat_1_v5_gn_6_2941.1	OTF86354	Helianthus annuus (Common sunflower)	Uncharacterized protein	2.75e-08	46.97	66	34	52
	Lsat_1_v5_gn_6_2901.1	OTG13004	Helianthus annuus (Common sunflower)	AAI domain-containing protein	6.03e-66	50.68	294	109	211
	Lsat_1_v5_gn_6_2881.1	OTF86354	Helianthus annuus (Common sunflower)	Uncharacterized protein	2.42e-22	50.427	117	55	89.4
	Lsat_1_v5_gn_6_2821.1	OTG34778	Helianthus annuus (Common sunflower)	Putative proton-dependent oligopeptide transporter family	0	85.26	597	83	1027
	Lsat_1_v5_gn_6_2800.1	OTG00776	Helianthus annuus (Common sunflower)	Putative oxysterol-binding protein PH domain-like protein	0	87.719	684	77	1229
	Lsat_1_v5_gn_6_2640.1	OTG34773	Helianthus annuus (Common sunflower)	Putative phosphatidic acid phosphatase (PAP2) family protein	1.33e-98	72.362	199	55	291
	Lsat_1_v5_gn_6_2580.1	OTG34772	Helianthus annuus (Common sunflower)	Putative adenine phosphoribosyl transferase 4	3.4e-92	78.488	172	27	277
	Lsat_1_v5_gn_6_1800.1	OTG17493	Helianthus annuus (Common sunflower)	Uncharacterized protein	8.96e-22	39.86	143	79	94.7
	Lsat_1_v5_gn_6_1901.1	OTG34769	Helianthus annuus (Common sunflower)	Putative exostosin family protein	0	83.175	422	69	748
	Lsat_1_v5_gn_6_1880.1	OTG34770	Helianthus annuus (Common sunflower)	Putative 3-oxoacyl-[acyl-carrier-protein] synthase 3 B protein	0	90.38	395	34	722
	Lsat_1_v5_gn_6_1860.1	OTG00792	Helianthus annuus (Common sunflower)	Uncharacterized protein	4.61e-62	53.498	243	68	202
	Lsat_1_v5_gn_6_1841.1	OTG00791	Helianthus annuus (Common sunflower)	Flavin-containing monooxygenase (EC 1.-.-.-)	0	81.879	447	81	760
	Lsat_1_v5_gn_6_2481.1	OTG34782	Helianthus annuus (Common sunflower)	Trehalose 6-phosphate phosphatase (EC 3.1.3.12)	0	84.777	381	50	667
	Lsat_1_v5_gn_6_2461.1	OTG24717	Helianthus annuus (Common sunflower)	Uncharacterized protein	1.11e-62	87.302	126	13	206
	Lsat_1_v5_gn_6_2441.1	OTG00797	Helianthus annuus (Common sunflower)	Putative cupredoxin	0	92.24	567	43	1077
	Lsat_1_v5_gn_6_2400.1	OTG00798	Helianthus annuus (Common sunflower)	Putative YABBY protein	6.09e-95	70.098	204	35	280
	Lsat_1_v5_gn_6_2361.1	OTG34783	Helianthus annuus (Common sunflower)	Putative pentapeptide repeat-containing protein	6.73e-154	74.194	310	39	435
	Lsat_1_v5_gn_6_2320.1	OTG00803	Helianthus annuus (Common sunflower)	Putative NAC domain-containing protein	0	88.218	331	36	608
	Lsat_1_v5_gn_6_2281.1	OTG00769	Helianthus annuus (Common sunflower)	Putative small auxin-up RNA	3.81e-70	65.663	166	46	213
	Lsat_1_v5_gn_6_2261.1	OTG00630	Helianthus annuus (Common sunflower)	Putative bifunctional inhibitor/lipid-transfer protein/seed storage 2S albumin superfamily protein	6.58e-63	70.861	151	39	193
	Lsat_1_v5_gn_6_2241.1	OIT29939	Nicotiana attenuata (Coyote tobacco)	Fam10 family protein	1.05e-175	63.877	454	87	500
	Lsat_1_v5_gn_6_2160.1	OTG22231	Helianthus annuus (Common sunflower)	Protein kinase domain-containing protein	5.98e-76	77.551	196	35	244
	Lsat_1_v5_gn_6_2121.1	OTG00767	Helianthus annuus (Common sunflower)	Putative ODORANT1-like protein	2.47e-170	85.766	274	36	475
	Lsat_1_v5_gn_6_4381.1	OTG00765	Helianthus annuus (Common sunflower)	Uncharacterized protein	9e-63	72.024	168	39	197
	Lsat_1_v5_gn_6_4360.1	OTG00760	Helianthus annuus (Common sunflower)	Putative late embryogenesis abundant (LEA) hydroxyproline-rich glycoprotein family	6.33e-106	69.469	226	66	308
	Lsat_1_v5_gn_6_4301.1	OTG00388	Helianthus annuus (Common sunflower)	Putative cytochrome P450	0	72.316	531	134	780
	Lsat_1_v5_gn_6_4280.1	Bo3g052620.1	Brassica oleracea var. oleracea	PMEI domain-containing protein	4.33e-13	31.788	151	95	68.9
	Lsat_1_v5_gn_6_4261.1	Solyc08g081590.2.1	Solanum lycopersicum (Tomato) (Lycopersicon esculentum)	TP6A_N domain-containing protein	0	68.586	382	80	533
	Lsat_1_v5_gn_6_5680.1	OTG00698	Helianthus annuus (Common sunflower)	Putative 1-aminocyclopropane-1-carboxylate synthase 1	0	83.984	487	73	862
	Lsat_1_v5_gn_6_4580.1	OTG00714	Helianthus annuus (Common sunflower)	Putative CCT domain-containing protein	3.57e-140	67.949	312	84	402
	Lsat_1_v5_gn_6_5060.1	OTG00682	Helianthus annuus (Common sunflower)	Putative PLAC8 family protein	3.76e-156	89.388	245	18	439
	Lsat_1_v5_gn_6_5080.1	OTG12394	Helianthus annuus (Common sunflower)	Putative brassinosteroid-responsive RING-H2	4.98e-99	89.024	164	18	286
	Lsat_1_v5_gn_6_5120.1	OTG00686	Helianthus annuus (Common sunflower)	Putative BTB/POZ domain-containing protein	0	76.755	641	114	949
	Lsat_1_v5_gn_6_5180.1	OTG00779	Helianthus annuus (Common sunflower)	Uncharacterized protein	0	52.718	1343	377	1038
	Lsat_1_v5_gn_6_5201.1	OTG00780	Helianthus annuus (Common sunflower)	Putative phosphoglycerate/bisphosphoglycerate mutase active site Histidine phosphatase superfamily	4.08e-150	90.135	223	22	424
	Lsat_1_v5_gn_6_4981.1	OTG34637	Helianthus annuus (Common sunflower)	Uncharacterized protein	1.01e-10	25.874	143	105	67
	Lsat_1_v5_gn_6_4901.1	OTG00771	Helianthus annuus (Common sunflower)	Putative POX (Plant homeobox) family protein	0	81.24	629	90	898
	Lsat_1_v5_gn_6_4840.1	OTG07031	Helianthus annuus (Common sunflower)	Uncharacterized protein	0	86.931	505	63	937
	Lsat_1_v5_gn_6_4821.1	KZM81607	Daucus carota subsp. sativus (Carrot)	Uncharacterized protein	7.28e-75	46.906	307	93	239
	Lsat_1_v5_gn_6_4801.1	OTG00928	Helianthus annuus (Common sunflower)	Putative SEC13-like protein	0	84.641	306	38	519
	Lsat_1_v5_gn_6_4781.1	OTG00929	Helianthus annuus (Common sunflower)	Putative NTF2-like domain-containing protein	5.55e-123	70.161	248	59	355
	Lsat_1_v5_gn_6_4741.1	KRH59960	Glycine max (Soybean) (Glycine hispida)	Pectate_lyase_3 domain-containing protein	0	78.636	440	90	733
	Lsat_1_v5_gn_6_4621.1	OTG00693	Helianthus annuus (Common sunflower)	Putative from the Czech 'roh' meaning 'corner	0	76.087	414	87	608
	Lsat_1_v5_gn_6_4521.1	OTF94218	Helianthus annuus (Common sunflower)	Putative transposase Ptta/En/Spm plant	2.35e-23	42.727	110	55	98.2
	Lsat_1_v5_gn_6_4461.1	OIT20408	Nicotiana attenuata (Coyote tobacco)	HMA domain-containing protein	5.32e-45	56.115	139	50	147
	Lsat_1_v5_gn_6_5460.1	OTG00717	Helianthus annuus (Common sunflower)	Putative pentatricopeptide repeat (PPR) superfamily protein	0	79.19	543	108	872
	Lsat_1_v5_gn_6_5441.1	AET4Gv20433400.1	Aegilops tauschii subsp. strangulata (Goatgrass)	Adaptin_N domain-containing protein	8.9e-153	95.853	217	9	431
	Lsat_1_v5_gn_6_5421.1	OTG00719	Helianthus annuus (Common sunflower)	Putative RING/U-box superfamily protein	3.59e-103	77.57	214	21	300
	Lsat_1_v5_gn_6_5381.1	OTG00748	Helianthus annuus (Common sunflower)	Putative ARID/BRIGHT DNA-binding domainELM2 domain protein	0	55.087	688	204	682
	Lsat_1_v5_gn_6_5340.1	OTG00749	Helianthus annuus (Common sunflower)	Putative disease resistance protein (TIR-NBS class)	0	83.557	967	106	1616
	Lsat_1_v5_gn_6_5240.1	OTG19801	Helianthus annuus (Common sunflower)	Putative myb/SANT-like domain Harbinger transposase-derived nuclease domain protein	5.82e-18	47.917	96	48	83.6
	Lsat_1_v5_gn_6_5500.1	OTG00750	Helianthus annuus (Common sunflower)	Uncharacterized protein	0	73.684	399	85	558
	Lsat_1_v5_gn_6_5540.1	OTF84813	Helianthus annuus (Common sunflower)	Putative BTB/POZ domain-containing protein	0	76.05	476	93	725
	Lsat_1_v5_gn_6_5561.1	OTG12391	Helianthus annuus (Common sunflower)	Putative glucose/ribitol dehydrogenase	2.36e-176	76.19	315	74	494
	Lsat_1_v5_gn_6_5581.1	OTG12391	Helianthus annuus (Common sunflower)	Putative glucose/ribitol dehydrogenase	0	78.025	314	69	516
	Lsat_1_v5_gn_6_5620.1	OTG29030	Helianthus annuus (Common sunflower)	Putative glucose/ribitol dehydrogenase	0	84.444	315	49	561
	Lsat_1_v5_gn_6_5661.1	OTF84854	Helianthus annuus (Common sunflower)	Putative plasma membrane intrinsic protein 14	0	97.213	287	8	570
	Lsat_1_v5_gn_6_6641.1	OTG33416	Helianthus annuus (Common sunflower)	DUF4378 domain-containing protein	5.04e-176	51.394	574	186	510
	Lsat_1_v5_gn_6_6601.1	OTG00724	Helianthus annuus (Common sunflower)	Putative GMP synthase [glutamine-hydrolyzing]	0	94.206	535	31	1047
	Lsat_1_v5_gn_6_6580.1	OTG00725	Helianthus annuus (Common sunflower)	Uncharacterized protein	1.04e-85	80.368	163	32	252
	Lsat_1_v5_gn_6_6561.1	OTG00727	Helianthus annuus (Common sunflower)	Kinesin motor domain-containing protein	0	75.59	848	137	1253
	Lsat_1_v5_gn_6_6541.1	OTG20149	Helianthus annuus (Common sunflower)	Putative carrier protein	0	67.33	603	149	780
	Lsat_1_v5_gn_6_6520.1	OTG00728	Helianthus annuus (Common sunflower)	Uncharacterized protein	0	66.98	639	145	726
	Lsat_1_v5_gn_6_6481.1	OTG19917	Helianthus annuus (Common sunflower)	Putative bromo-adjacent homology (BAH) domain-containing protein	0	75.698	609	113	865
	Lsat_1_v5_gn_6_6461.1	OTG20147	Helianthus annuus (Common sunflower)	Putative haloacid dehalogenase-like hydrolase (HAD) superfamily protein	0	77.437	359	73	583
	Lsat_1_v5_gn_6_6441.1	OTG19915	Helianthus annuus (Common sunflower)	Tubulin beta chain	0	97.534	446	11	914
	Lsat_1_v5_gn_6_6400.1	OIT36612	Nicotiana attenuata (Coyote tobacco)	Glutathione peroxidase	9.31e-100	81.875	160	29	288
	Lsat_1_v5_gn_6_6380.1	OTG19920	Helianthus annuus (Common sunflower)	Putative root hair specific 8	0	75.723	622	129	940
	Lsat_1_v5_gn_6_6360.1	OTG00732	Helianthus annuus (Common sunflower)	Putative C2 domain Phosphoribosyltransferase	3.71e-139	95.98	199	8	403
	Lsat_1_v5_gn_6_6340.1	OTG19919	Helianthus annuus (Common sunflower)	Putative C2 calcium/lipid-binding plant phosphoribosyltransferase family protein	0	93.891	753	32	1404
	Lsat_1_v5_gn_6_6281.1	KZN11989	Daucus carota subsp. sativus (Carrot)	Uncharacterized protein	0	57.642	458	183	531
	Lsat_1_v5_gn_6_6261.1	OTG00720	Helianthus annuus (Common sunflower)	Glutathione S-transferase (Putative glutathione S-transferase THETA 1)	7.38e-51	89.412	85	9	163
	Lsat_1_v5_gn_6_6241.1	OTG00720	Helianthus annuus (Common sunflower)	Glutathione S-transferase (Putative glutathione S-transferase THETA 1)	4.14e-77	70.732	164	32	233
	Lsat_1_v5_gn_6_6221.1	OTG00720	Helianthus annuus (Common sunflower)	Glutathione S-transferase (Putative glutathione S-transferase THETA 1)	5.77e-111	67.769	242	45	323
	Lsat_1_v5_gn_6_6201.1	OTG00720	Helianthus annuus (Common sunflower)	Glutathione S-transferase (Putative glutathione S-transferase THETA 1)	1.6e-67	57.436	195	44	209
	Lsat_1_v5_gn_6_6181.1	OTG00720	Helianthus annuus (Common sunflower)	Glutathione S-transferase (Putative glutathione S-transferase THETA 1)	2.22e-113	67.521	234	57	328
	Lsat_1_v5_gn_6_6141.1	OTG00720	Helianthus annuus (Common sunflower)	Glutathione S-transferase (Putative glutathione S-transferase THETA 1)	1.19e-135	76.471	238	50	385
	Lsat_1_v5_gn_6_6121.1	OTG00720	Helianthus annuus (Common sunflower)	Glutathione S-transferase (Putative glutathione S-transferase THETA 1)	2.88e-94	58.264	242	68	279
	Lsat_1_v5_gn_6_6101.1	OTG00720	Helianthus annuus (Common sunflower)	Glutathione S-transferase (Putative glutathione S-transferase THETA 1)	1.22e-118	65.702	242	83	342
	Lsat_1_v5_gn_6_6081.1	OTG00720	Helianthus annuus (Common sunflower)	Glutathione S-transferase (Putative glutathione S-transferase THETA 1)	2.74e-101	59.504	242	71	296
	Lsat_1_v5_gn_6_5961.1	OTG00720	Helianthus annuus (Common sunflower)	Glutathione S-transferase (Putative glutathione S-transferase THETA 1)	1.99e-120	67.213	244	78	346
	Lsat_1_v5_gn_6_5940.1	OTG26723	Helianthus annuus (Common sunflower)	Putative outward rectifying potassium channel protein	0	77.904	353	73	543
	Lsat_1_v5_gn_6_5920.1	OTG00638	Helianthus annuus (Common sunflower)	Putative heavy metal atpase 5	0	87.928	994	113	1772
	Lsat_1_v5_gn_6_5901.1	OTG04180	Helianthus annuus (Common sunflower)	Glutamine synthetase (EC 6.3.1.2)	9.8e-40	75	96	24	143
	Lsat_1_v5_gn_6_5880.1	OTG20145	Helianthus annuus (Common sunflower)	Tubulin beta chain	0	98.43	446	7	924
	Lsat_1_v5_gn_6_5861.1	OTF96364	Helianthus annuus (Common sunflower)	Uncharacterized protein	2.22e-13	59.574	47	19	66.2
	Lsat_1_v5_gn_6_5841.1	OTG34724	Helianthus annuus (Common sunflower)	Putative ADF/Cofilin/Destrin ADF-H/Gelsolin-like domain protein	4.56e-78	83.969	131	20	230
	Lsat_1_v5_gn_6_5820.1	OTG34723	Helianthus annuus (Common sunflower)	Putative nucleic acid-binding OB-fold-like protein	0	68.742	819	192	1073
	Lsat_1_v5_gn_6_5800.1	OTG19898	Helianthus annuus (Common sunflower)	Putative zinc finger LIM-type	1.75e-128	55.956	361	114	375
	Lsat_1_v5_gn_6_5781.1	OTG34720	Helianthus annuus (Common sunflower)	Putative ATP-dependent RNA helicase DEAD-box conserved site	0	87.427	517	60	880
	Lsat_1_v5_gn_6_5760.1	OTG19902	Helianthus annuus (Common sunflower)	Putative remorin	2.59e-76	72.121	165	41	229
	Lsat_1_v5_gn_6_5740.1	OTG12993	Helianthus annuus (Common sunflower)	Putative WUS-interacting protein 2	6.14e-107	78.199	211	40	337
	Lsat_1_v5_gn_6_6740.1	OTG21915	Helianthus annuus (Common sunflower)	Putative myosin heavy chain-related protein	0	57.764	966	341	978
	Lsat_1_v5_gn_6_6761.1	OTF93965	Helianthus annuus (Common sunflower)	Putative P-type ATPase cytoplasmic domain N	6.06e-26	76.271	59	14	99.4
	Lsat_1_v5_gn_6_6800.1	OIT20228	Nicotiana attenuata (Coyote tobacco)	Uncharacterized protein	1.54e-12	54.167	72	27	65.5
	Lsat_1_v5_gn_6_6861.1	OTG06381	Helianthus annuus (Common sunflower)	Putative tubby C-terminal-like domain-containing protein	1.28e-103	78.351	194	39	300
	Lsat_1_v5_gn_6_6900.1	OTG06379	Helianthus annuus (Common sunflower)	Putative leucine-rich repeat protein plant-type	0	77.006	648	132	1023
	Lsat_1_v5_gn_6_6920.1	KZN07574	Daucus carota subsp. sativus (Carrot)	Uncharacterized protein	1.04e-14	44.706	85	44	67
	Lsat_1_v5_gn_6_6941.1	OTG06378	Helianthus annuus (Common sunflower)	Putative dimeric alpha-beta barrel	4.47e-166	78.966	290	55	467
	Lsat_1_v5_gn_6_6980.1	OTG14205	Helianthus annuus (Common sunflower)	Putative AMP-dependent synthetase/ligase AMP-binding enzyme C-terminal domain protein	0	73.473	622	142	943
	Lsat_1_v5_gn_6_7001.1	OTG32764	Helianthus annuus (Common sunflower)	Putative P-loop containing nucleoside triphosphate hydrolases superfamily protein	0	77.622	572	104	878
	Lsat_1_v5_gn_6_7041.1	OTG21610	Helianthus annuus (Common sunflower)	Protein kinase domain-containing protein	4.18e-19	66.667	54	18	84.7
	Lsat_1_v5_gn_6_7060.1	OTG34711	Helianthus annuus (Common sunflower)	RHOMBOID-like protein (EC 3.4.21.-) (Rhomboid-like protein)	0	87.87	338	35	575
	Lsat_1_v5_gn_6_7081.1	OTG19978	Helianthus annuus (Common sunflower)	Putative IQ motif EF-hand binding site	1.49e-82	52.186	366	95	259
	Lsat_1_v5_gn_6_7120.1	OTG20038	Helianthus annuus (Common sunflower)	Putative GRAS family transcription factor	0	75.962	624	102	919
	Lsat_1_v5_gn_6_7140.1	OTG20038	Helianthus annuus (Common sunflower)	Putative GRAS family transcription factor	0	75.962	624	102	919
	Lsat_1_v5_gn_6_7160.1	OTG12301	Helianthus annuus (Common sunflower)	Putative phloem protein 2-A12	2.1e-157	75.958	287	61	443
	Lsat_1_v5_gn_6_7220.1	OTG34713	Helianthus annuus (Common sunflower)	Putative membrane bound O-acyl transferase MBOAT	0	89.107	459	50	832
	Lsat_1_v5_gn_6_7240.1	OTG34715	Helianthus annuus (Common sunflower)	Putative BAG domain Ubiquitin-related domain protein	3.77e-133	72.243	263	70	381
	Lsat_1_v5_gn_6_7300.1	VIT_15s0107g00320.t01	Vitis vinifera (Grape)	WD_REPEATS_REGION domain-containing protein	1.9e-63	90.566	106	10	206
	Lsat_1_v5_gn_6_7321.1	OTG11781	Helianthus annuus (Common sunflower)	Putative major facilitator sugar transporter-like Major facilitator superfamily domain protein	0	79.344	518	104	831
	Lsat_1_v5_gn_6_7341.1	OTG15430	Helianthus annuus (Common sunflower)	Putative nucleic acid-binding OB-fold protein	2.06e-14	39.048	105	62	77.8
	Lsat_1_v5_gn_6_13121.1	OTG34706	Helianthus annuus (Common sunflower)	Putative DNA-binding domain-containing protein	1.03e-84	77.966	177	30	251
	Lsat_1_v5_gn_6_13081.1	OTG20027	Helianthus annuus (Common sunflower)	Putative DNA-binding domain-containing protein	1.43e-78	73.563	174	35	237
	Lsat_1_v5_gn_6_13021.1	OTG20026	Helianthus annuus (Common sunflower)	Uncharacterized protein	4.51e-152	55.649	478	183	444
	Lsat_1_v5_gn_6_13001.1	OTG34705	Helianthus annuus (Common sunflower)	Putative nuclear matrix protein	0	83.223	602	90	1024
	Lsat_1_v5_gn_6_12961.1	OTG20037	Helianthus annuus (Common sunflower)	Putative UAA transporter	0	90.286	350	33	635
	Lsat_1_v5_gn_6_12941.1	OTG34704	Helianthus annuus (Common sunflower)	Putative PH domain-like protein	4.61e-167	71.93	342	83	472
	Lsat_1_v5_gn_6_12921.1	VIT_02s0025g04540.t01	Vitis vinifera (Grape)	SPX domain-containing protein	0	78.367	698	149	1133
	Lsat_1_v5_gn_6_12881.1	OTG17202	Helianthus annuus (Common sunflower)	Putative glucose-methanol-choline oxidoreductase FAD/NAD(P)-binding domain protein	0	82.804	535	70	910
	Lsat_1_v5_gn_6_12841.1	OTG34702	Helianthus annuus (Common sunflower)	3-hydroxy-3-methylglutaryl coenzyme A synthase (HMG-CoA synthase) (EC 2.3.3.10)	0	92.967	455	32	885
	Lsat_1_v5_gn_6_12820.1	OTG34701	Helianthus annuus (Common sunflower)	Putative NAD(P)-binding domain RmlD-like substrate binding domain protein	0	89.369	301	32	572
	Lsat_1_v5_gn_6_12780.1	OTF85635	Helianthus annuus (Common sunflower)	Putative plant self-incompatibility S1	3.46e-19	35.2	125	77	82
	Lsat_1_v5_gn_6_12720.1	OTG34700	Helianthus annuus (Common sunflower)	Putative ELK domain KNOX1 KNOX2 Homeobox KN domain Homeodomain-like protein	2.63e-162	76.689	296	64	456
	Lsat_1_v5_gn_6_12701.1	AET7Gv20034800.1	Aegilops tauschii subsp. strangulata (Goatgrass)	zf-GRF domain-containing protein	7.21e-09	26.38	163	107	56.6
	Lsat_1_v5_gn_6_12661.1	OTF92056	Helianthus annuus (Common sunflower)	Putative transducin/WD40 repeat-like superfamily protein	1.69e-32	90.909	66	3	124
	Lsat_1_v5_gn_6_8840.1	OTF84950	Helianthus annuus (Common sunflower)	Protein kish	2.56e-44	98.571	70	1	140
	Lsat_1_v5_gn_6_8860.1	OTG20111	Helianthus annuus (Common sunflower)	Putative NIN like protein 7	0	83.612	897	105	1498
	Lsat_1_v5_gn_6_8880.1	OTF84918	Helianthus annuus (Common sunflower)	Putative luminal-binding protein	2e-30	52.593	135	7	116
	Lsat_1_v5_gn_6_8900.1	KZM97461	Daucus carota subsp. sativus (Carrot)	Uncharacterized protein	3.28e-44	43.891	221	98	157
	Lsat_1_v5_gn_6_8920.1	OTG20104	Helianthus annuus (Common sunflower)	Putative general control non-repressible 3	0	93.969	713	43	1397
	Lsat_1_v5_gn_6_8940.1	VIT_02s0025g02190.t01	Vitis vinifera (Grape)	Uncharacterized protein	0	76.292	329	78	525
	Lsat_1_v5_gn_6_9001.1	OTG34559	Helianthus annuus (Common sunflower)	Putative ORMDL family	1.68e-114	98.089	157	3	327
	Lsat_1_v5_gn_6_9040.1	OTG34561	Helianthus annuus (Common sunflower)	Putative HIT-type Zinc finger family protein	0	71.981	414	101	616
	Lsat_1_v5_gn_6_9060.1	OTG20099	Helianthus annuus (Common sunflower)	Putative UBX domain-containing protein	0	81.72	465	80	672
	Lsat_1_v5_gn_6_9080.1	OTG34565	Helianthus annuus (Common sunflower)	Putative with no lysine (K) kinase 8	0	70.364	550	114	736
	Lsat_1_v5_gn_6_9101.1	OTG20355	Helianthus annuus (Common sunflower)	Protein yippee-like	9.7e-73	94.34	106	6	214
QTL ID	Transcript ID	Hit ID	Organism	Protein description	E-value	Identity (%)	Alignment length	Number of mismatches	bitscore
QTL _7-7	Lsat_1_v5_gn_7_95961.1	OTG07215	Helianthus annuus (Common sunflower)	Putative polygalacturonase	2.82e-162	58.612	389	155	465
	Lsat_1_v5_gn_7_96001.1	OTG07243	Helianthus annuus (Common sunflower)	Cytochrome b561 and DOMON domain-containing protein	0	78.796	382	79	620
	Lsat_1_v5_gn_7_96040.1	VIT_12s0057g00430.t01	Vitis vinifera (Grape)	DOMON domain-containing protein	9.98e-70	57.714	175	74	214
	Lsat_1_v5_gn_7_96060.1	OTG07241	Helianthus annuus (Common sunflower)	Putative DOMON domain-containing protein	9.6e-87	73.457	162	43	256
	Lsat_1_v5_gn_7_96081.1	VIT_00s0340g00070.t01	Vitis vinifera (Grape)	Glyco_tran_28_C domain-containing protein	4.12e-72	86.555	119	16	216
	Lsat_1_v5_gn_7_96100.1	OTG07240	Helianthus annuus (Common sunflower)	Thymidine kinase (EC 2.7.1.21)	3e-132	86.538	208	23	374
	Lsat_1_v5_gn_7_96121.1	OTG07239	Helianthus annuus (Common sunflower)	Putative phototropic-responsive NPH3 family protein	0	78.331	623	121	997
	Lsat_1_v5_gn_7_96141.1	OTG07238	Helianthus annuus (Common sunflower)	Protein kinase domain-containing protein	0	89.865	296	30	560
	Lsat_1_v5_gn_7_96161.1	OTG29849	Helianthus annuus (Common sunflower)	Putative DGCR14-related protein	0	80.431	511	92	814
	Lsat_1_v5_gn_7_96181.1	OTG07234	Helianthus annuus (Common sunflower)	Putative transcription factor GRAS	0	79.513	493	83	796
	Lsat_1_v5_gn_7_95300.1	OTF85217	Helianthus annuus (Common sunflower)	Putative 3'-5'-exoribonuclease family protein	0	91.273	275	20	510
	Lsat_1_v5_gn_7_95320.1	OTF93937	Helianthus annuus (Common sunflower)	Putative DNAJ heat shock N-terminal domain-containing protein	0	70.476	630	132	879
	Lsat_1_v5_gn_7_95360.1	PNT51059	Populus trichocarpa (Western balsam poplar) (Populus balsamifera subsp. trichocarpa)	Hypothetical protein	5.87e-139	49.309	434	186	408
	Lsat_1_v5_gn_7_95341.1	OTG12179	Helianthus annuus (Common sunflower)	Putative histidine kinase 2	0	72.881	1180	258	1675
	Lsat_1_v5_gn_7_95440.1	OTG29836	Helianthus annuus (Common sunflower)	Putative FAD-binding type 2 Gliding motility-associated protein GldE	0	81.511	622	102	973
	Lsat_1_v5_gn_7_95461.1	PNT05289	Populus trichocarpa (Western balsam poplar) (Populus balsamifera subsp. trichocarpa)	Uncharacterized protein	1.58e-12	36.242	149	59	63.9
	Lsat_1_v5_gn_7_95520.1	OTG07232	Helianthus annuus (Common sunflower)	Putative CCCH-type zinc fingerfamily protein with RNA-binding domain-containing protein	0	80.942	446	52	706
	Lsat_1_v5_gn_7_95540.1	OTG02760	Helianthus annuus (Common sunflower)	Uncharacterized protein	3.16e-08	40.678	59	35	51.6
	Lsat_1_v5_gn_7_95560.1	OTF98499	Helianthus annuus (Common sunflower)	Putative myb/SANT-like domain-containing protein	1.17e-21	55.696	79	33	87.4
	Lsat_1_v5_gn_7_97180.1	OTG07299	Helianthus annuus (Common sunflower)	Putative transducin/WD40 repeat-like superfamily protein	0	74.15	441	89	645
	Lsat_1_v5_gn_7_97100.1	OTG07230	Helianthus annuus (Common sunflower)	Glucose-6-phosphate 1-dehydrogenase (EC 1.1.1.49)	0	89.175	582	61	1057
	Lsat_1_v5_gn_7_97041.1	VIT_14s0108g01530.t01	Vitis vinifera (Grape)	Uncharacterized protein	0	55.769	676	293	790
	Lsat_1_v5_gn_7_97020.1	OTG29842	Helianthus annuus (Common sunflower)	Putative FAR1-related sequence 10	0	86.311	694	92	1280
	Lsat_1_v5_gn_7_97001.1	OTG14100	Helianthus annuus (Common sunflower)	Putative F-box domain-containing protein	6.66e-80	42.655	354	187	253
	Lsat_1_v5_gn_7_96981.1	OTG14100	Helianthus annuus (Common sunflower)	Putative F-box domain-containing protein	5.14e-76	44.479	326	165	243
	Lsat_1_v5_gn_7_96961.1	OTG29843	Helianthus annuus (Common sunflower)	Putative tetratricopeptide repeat (TPR)-like superfamily protein	0	74.766	1070	250	1640
	Lsat_1_v5_gn_7_97960.1	OTG29826	Helianthus annuus (Common sunflower)	Putative SAWADEE domain-containing protein	3.19e-138	55.172	377	140	402
	Lsat_1_v5_gn_7_97980.1	OTG29826	Helianthus annuus (Common sunflower)	Putative SAWADEE domain-containing protein	5.3e-128	60.328	305	99	381
	Lsat_1_v5_gn_7_98021.1	OTF86153	Helianthus annuus (Common sunflower)	Uncharacterized protein	1.51e-36	42.405	158	76	133
	Lsat_1_v5_gn_7_98060.1	OTG14100	Helianthus annuus (Common sunflower)	Putative F-box domain-containing protein	1.98e-73	44.545	330	168	237
	Lsat_1_v5_gn_7_98080.1	OTG14100	Helianthus annuus (Common sunflower)	Putative F-box domain-containing protein	4.92e-68	41.463	328	180	222
	Lsat_1_v5_gn_7_97200.1	OTG38566	Helianthus annuus (Common sunflower)	Putative bicarbonate transporter eukaryotic	1.24e-69	75.51	147	26	227
	Lsat_1_v5_gn_7_97540.1	OTG30397	Helianthus annuus (Common sunflower)	Eukaryotic translation initiation factor 3 subunit G (eIF3g) (Eukaryotic translation initiation factor 3 RNA-binding subunit) (eIF-3 RNA-binding subunit) (Eukaryotic translation initiation factor 3 subunit 4)	1.9e-60	76.984	126	23	193
	Lsat_1_v5_gn_7_97480.1	OTG28535	Helianthus annuus (Common sunflower)	Putative HECT domain Armadillo-type fold protein	5.92e-54	87.368	95	12	186
	Lsat_1_v5_gn_7_97461.1	OTG14100	Helianthus annuus (Common sunflower)	Putative F-box domain-containing protein	6.21e-70	44.037	327	169	227
	Lsat_1_v5_gn_7_97420.1	OTG07346	Helianthus annuus (Common sunflower)	Putative aldolase-type TIM barrel family protein	0	80.89	382	65	630
	Lsat_1_v5_gn_7_97380.1	OTG07347	Helianthus annuus (Common sunflower)	Putative rubisco methyltransferase family protein	0	88.431	510	52	912
	Lsat_1_v5_gn_7_97361.1	OTG07348	Helianthus annuus (Common sunflower)	Uncharacterized protein	1.26e-161	75.38	329	68	457
	Lsat_1_v5_gn_7_97340.1	OTG29824	Helianthus annuus (Common sunflower)	Putative AMP-dependent synthetase and ligase family protein	0	82.48	742	107	1269
	Lsat_1_v5_gn_7_97320.1	OTG07349	Helianthus annuus (Common sunflower)	Putative RNA-binding (RRM/RBD/RNP motifs) family protein	1.68e-133	81.961	255	41	385
	Lsat_1_v5_gn_7_97301.1	OTG07350	Helianthus annuus (Common sunflower)	Putative UBA-like GBF-interacting protein 1	0	60.244	903	235	853
	Lsat_1_v5_gn_7_97281.1	OTG07352	Helianthus annuus (Common sunflower)	Putative armadillo-type fold protein	5.63e-177	75.075	333	80	498
	Lsat_1_v5_gn_7_97260.1	OIT00036	Nicotiana attenuata (Coyote tobacco)	Putative e3 ubiquitin-protein ligase xerico	3.85e-67	65.806	155	48	204
	Lsat_1_v5_gn_7_97240.1	OTG07353	Helianthus annuus (Common sunflower)	Putative CONSTANS-like 9	0	76.341	410	71	611
	Lsat_1_v5_gn_7_97220.1	OTG00341	Helianthus annuus (Common sunflower)	Uncharacterized protein	0	42.198	1192	465	735
	Lsat_1_v5_gn_7_97841.1	OTG07356	Helianthus annuus (Common sunflower)	Vesicle transport protein	3.57e-157	93.392	227	15	438
	Lsat_1_v5_gn_7_97821.1	OTG07359	Helianthus annuus (Common sunflower)	Putative leucine-rich repeat protein plant-type	0	60.808	990	369	1127
	Lsat_1_v5_gn_7_97801.1	OTG07387	Helianthus annuus (Common sunflower)	Putative leucine-rich repeat protein plant-type	2.25e-70	46.809	282	122	228
	Lsat_1_v5_gn_7_97781.1	OTG07359	Helianthus annuus (Common sunflower)	Putative leucine-rich repeat protein plant-type	0	63.15	673	230	816
	Lsat_1_v5_gn_7_97761.1	OTG07387	Helianthus annuus (Common sunflower)	Putative leucine-rich repeat protein plant-type	1.93e-12	48.649	74	31	65.5
	Lsat_1_v5_gn_7_97721.1	OTG07359	Helianthus annuus (Common sunflower)	Putative leucine-rich repeat protein plant-type	0	59.656	989	352	1078
	Lsat_1_v5_gn_7_97701.1	OTG13269	Helianthus annuus (Common sunflower)	Putative glyoxysomal fatty acid beta-oxidation multifunctional protein MFP-a (EC 1.1.1.35) (EC 5.1.2.3) (EC 5.3.3.8)	6.19e-63	82.171	129	23	212
	Lsat_1_v5_gn_7_97661.1	OTG07359	Helianthus annuus (Common sunflower)	Putative leucine-rich repeat protein plant-type	0	63.244	487	171	608
	Lsat_1_v5_gn_7_97640.1	OTF92248	Helianthus annuus (Common sunflower)	Putative F-box domain-containing protein	5.96e-60	38.719	359	164	201
	Lsat_1_v5_gn_7_97581.1	OTG07359	Helianthus annuus (Common sunflower)	Putative leucine-rich repeat protein plant-type	0	59.88	997	376	1107
	Lsat_1_v5_gn_7_97561.1	OTG07359	Helianthus annuus (Common sunflower)	Putative leucine-rich repeat protein plant-type	6.87e-163	63.131	396	135	486
	Lsat_1_v5_gn_7_98620.1	OTG02629	Helianthus annuus (Common sunflower)	Putative AMP-dependent synthetase/ligase	3.24e-130	83.178	214	36	385
	Lsat_1_v5_gn_7_98640.1	OTG29817	Helianthus annuus (Common sunflower)	Uncharacterized protein	1.82e-32	70.455	88	25	114
	Lsat_1_v5_gn_7_98660.1	OTG29817	Helianthus annuus (Common sunflower)	Uncharacterized protein	1.47e-35	75	88	21	121
	Lsat_1_v5_gn_7_98681.1	OTF86546	Helianthus annuus (Common sunflower)	Putative metallo-hydrolase/oxidoreductase superfamily protein	3.33e-20	58.667	75	30	89
	Lsat_1_v5_gn_7_98700.1	OTG29817	Helianthus annuus (Common sunflower)	Uncharacterized protein	3.93e-35	73.864	88	22	120
	Lsat_1_v5_gn_7_98720.1	OTG37861	Helianthus annuus (Common sunflower)	Uncharacterized protein	9.07e-37	76.136	88	18	124
	Lsat_1_v5_gn_7_98740.1	OTF99135	Helianthus annuus (Common sunflower)	Putative FASCICLIN-like arabinogalactan protein 17	4.25e-43	65.487	113	36	150
	Lsat_1_v5_gn_7_98760.1	OTG37859	Helianthus annuus (Common sunflower)	Putative heavy metal transport/detoxification superfamily protein	7.4e-37	77.647	85	17	124
	Lsat_1_v5_gn_7_98820.1	OTG29817	Helianthus annuus (Common sunflower)	Uncharacterized protein	7.23e-39	72.807	114	27	130
	Lsat_1_v5_gn_7_98841.1	OTF92203	Helianthus annuus (Common sunflower)	Putative receptor like protein 34	0	58.889	1080	339	1120
	Lsat_1_v5_gn_7_98860.1	OTF93752	Helianthus annuus (Common sunflower)	Putative receptor like protein 35	0	59.158	1021	336	1089
	Lsat_1_v5_gn_7_98920.1	AT4G17170.1	Arabidopsis thaliana (Mouse-ear cress)	RABB1C	2.17e-154	98.113	212	2	430
	Lsat_1_v5_gn_7_98980.1	OTG07380	Helianthus annuus (Common sunflower)	Glucose-1-phosphate adenylyltransferase (EC 2.7.7.27) (ADP-glucose pyrophosphorylase)	0	92.885	520	35	970
	Lsat_1_v5_gn_7_99020.1	OTF92460	Helianthus annuus (Common sunflower)	Uncharacterized protein	1.18e-18	64.706	68	14	77.8
	Lsat_1_v5_gn_7_99101.1	KZN01077	Daucus carota subsp. sativus (Carrot)	Uncharacterized protein	2.11e-27	28.758	306	132	119
	Lsat_1_v5_gn_7_99121.1	OTF98808	Helianthus annuus (Common sunflower)	Uncharacterized protein	3.45e-30	24.837	306	198	125
	Lsat_1_v5_gn_7_99181.1	OTF96289	Helianthus annuus (Common sunflower)	Transmembrane 9 superfamily member	0	86.174	528	72	930
	Lsat_1_v5_gn_7_99221.1	OTG07383	Helianthus annuus (Common sunflower)	Chlorophyll a-b binding protein chloroplastic	0	96.715	274	8	533
	Lsat_1_v5_gn_7_99341.1	OTF99711	Helianthus annuus (Common sunflower)	Putative E3 ubiquitin ligase putative	1.02e-29	65.909	88	28	121
	Lsat_1_v5_gn_7_99380.1	OTG07364	Helianthus annuus (Common sunflower)	Putative regulator of chromosome condensation (RCC1) family protein	0	79.859	427	82	671
	Lsat_1_v5_gn_7_99401.1	VIT_12s0057g01550.t01	Vitis vinifera (Grape)	Uncharacterized protein	2.91e-49	65.833	120	38	158
	Lsat_1_v5_gn_7_99420.1	OTF96287	Helianthus annuus (Common sunflower)	CASP-like protein	6.8e-116	80.097	206	34	332
	Lsat_1_v5_gn_7_99441.1	OTG07404	Helianthus annuus (Common sunflower)	Putative zinc finger C3HC-like protein	0	65.643	879	179	1013
	Lsat_1_v5_gn_7_99460.1	OTF96284	Helianthus annuus (Common sunflower)	Putative translation initiation factor aIF-2 bacterial-like protein	0	81.089	1010	154	1604
	Lsat_1_v5_gn_7_99481.1	OTG07401	Helianthus annuus (Common sunflower)	Putative ERO1-like protein beta	0	73.305	472	115	716
	Lsat_1_v5_gn_7_99500.1	PNT20484	Populus trichocarpa (Western balsam poplar) (Populus balsamifera subsp. trichocarpa)	Hypothetical protein	7.45e-08	30.588	85	52	52.8
	Lsat_1_v5_gn_7_99560.1	OTG12235	Helianthus annuus (Common sunflower)	Protein kinase domain-containing protein	0	72.279	487	114	680
	Lsat_1_v5_gn_7_99581.1	OTG07399	Helianthus annuus (Common sunflower)	Ubiquitin carboxyl-terminal hydrolase (EC 3.4.19.12)	0	64.474	608	130	709
	Lsat_1_v5_gn_7_99620.1	OTG27773	Helianthus annuus (Common sunflower)	Putative NHL domain-containing protein	9.65e-22	68.75	64	17	90.9
	Lsat_1_v5_gn_7_99641.1	OTG03824	Helianthus annuus (Common sunflower)	Putative myb/SANT-like domain-containing protein	4.41e-13	34	150	73	69.3
	Lsat_1_v5_gn_7_99681.1	OTG07398	Helianthus annuus (Common sunflower)	Putative nucleotide/sugar transporter family protein	0	89.231	325	26	584
	Lsat_1_v5_gn_7_99701.1	OTG07395	Helianthus annuus (Common sunflower)	Putative UDP-Glycosyltransferase superfamily protein	0	89.407	472	49	850
	Lsat_1_v5_gn_7_99760.1	VIT_00s0246g00070.t01	Vitis vinifera (Grape)	Complex1_49kDa domain-containing protein	4.85e-64	97.917	96	2	192
	Lsat_1_v5_gn_7_99780.1	OTG19610	Helianthus annuus (Common sunflower)	Cytochrome c biogenesis FN (Putative cytochrome c assembly protein Cytochrome c-type biogenesis protein)	0	89.13	552	34	948
	Lsat_1_v5_gn_7_99841.1	OTF84708	Helianthus annuus (Common sunflower)	Cytochrome c biogenesis B (Putative cytochrome C biogenesis 206)	3.41e-143	98.544	206	3	401
	Lsat_1_v5_gn_7_99901.1	OTF84698	Helianthus annuus (Common sunflower)	Hypothetical protein	2.37e-152	98.174	219	1	426
	Lsat_1_v5_gn_7_100040.1	OTG07394	Helianthus annuus (Common sunflower)	Putative carotenoid oxygenase	0	82.649	536	77	917
	Lsat_1_v5_gn_7_100020.1	Zm00001d052327_P007	Zea mays (Maize)	Regulatory-associated protein of TOR 1	3.8e-45	55.172	174	31	162
QTL ID	Transcript ID	Hit ID	Organism	Protein description	E-value	Identity (%)	Alignment length	Number of mismatches	bitscore
QTL_8-51	Lsat_1_v5_gn_8_66061.1	OTG24508	Helianthus annuus (Common sunflower)	Uncharacterized protein	8.97e-36	55.172	145	50	125
	Lsat_1_v5_gn_8_66041.1	OTG24508	Helianthus annuus (Common sunflower)	Uncharacterized protein	3.88e-31	56.78	118	40	113
	Lsat_1_v5_gn_8_66021.1	OTG24508	Helianthus annuus (Common sunflower)	Uncharacterized protein	9.5e-07	67.742	31	10	48.5
	Lsat_1_v5_gn_8_66001.1	OTG12221	Helianthus annuus (Common sunflower)	Putative phosphatidylinositol Kinase Armadillo-type fold protein	2.31e-29	82.54	63	11	114
	Lsat_1_v5_gn_8_65921.1	OTG24508	Helianthus annuus (Common sunflower)	Uncharacterized protein	1.27e-30	50.725	138	54	113
	Lsat_1_v5_gn_8_65901.1	Solyc09g091700.3.1.1	Solanum lycopersicum (Tomato) (Lycopersicon esculentum)	PKS_ER domain-containing protein	3.02e-20	53.333	75	35	87
	Lsat_1_v5_gn_8_65881.1	VIT_11s0016g05230.t01	Vitis vinifera (Grape)	PKS_ER domain-containing protein	8.75e-111	68.559	229	71	325
	Lsat_1_v5_gn_8_67501.1	OTG24473	Helianthus annuus (Common sunflower)	Putative homeodomain-like protein	0	84.874	357	46	620
	Lsat_1_v5_gn_8_67480.1	OTG24474	Helianthus annuus (Common sunflower)	Putative PB1 domain Protein kinase domain Ephrin receptor type-A /type-B	0	67.353	971	183	1219
	Lsat_1_v5_gn_8_67461.1	OTF91412	Helianthus annuus (Common sunflower)	Putative ARM repeat superfamily protein	1.05e-84	81.871	171	19	274
	Lsat_1_v5_gn_8_67421.1	OTG24475	Helianthus annuus (Common sunflower)	Putative calmodulin-binding protein	0	82.3	661	85	1070
	Lsat_1_v5_gn_8_67401.1	OTG24479	Helianthus annuus (Common sunflower)	Xyloglucan endotransglucosylase/hydrolase (EC 2.4.1.207)	6.12e-179	87.762	286	30	499
	Lsat_1_v5_gn_8_67381.1	OTG24480	Helianthus annuus (Common sunflower)	Xyloglucan endotransglucosylase/hydrolase (EC 2.4.1.207)	3.59e-176	85.614	285	41	491
	Lsat_1_v5_gn_8_67360.1	OTG24479	Helianthus annuus (Common sunflower)	Xyloglucan endotransglucosylase/hydrolase (EC 2.4.1.207)	0	88.462	286	28	504
	Lsat_1_v5_gn_8_67301.1	OTG24480	Helianthus annuus (Common sunflower)	Xyloglucan endotransglucosylase/hydrolase (EC 2.4.1.207)	0	87.197	289	36	508
	Lsat_1_v5_gn_8_67581.1	OTG24480	Helianthus annuus (Common sunflower)	Xyloglucan endotransglucosylase/hydrolase (EC 2.4.1.207)	0	86.364	286	35	512
	Lsat_1_v5_gn_8_67261.1	VIT_11s0052g01270.t01	Vitis vinifera (Grape)	Xyloglucan endotransglucosylase/hydrolase (EC 2.4.1.207)	1.51e-122	58.419	291	113	356
	Lsat_1_v5_gn_8_67241.1	OTG24482	Helianthus annuus (Common sunflower)	Putative zinc finger C2H2	7.99e-55	67.133	143	38	172
	Lsat_1_v5_gn_8_67220.1	OTG18215	Helianthus annuus (Common sunflower)	Putative major facilitator superfamily protein	6.36e-57	67.133	143	47	198
	Lsat_1_v5_gn_8_67181.1	KZM88114	Daucus carota subsp. sativus (Carrot)	60S ribosomal protein L36	4.18e-26	88	50	6	97.4
	Lsat_1_v5_gn_8_67120.1	OTG24483	Helianthus annuus (Common sunflower)	Uncharacterized protein	8.98e-63	71.523	151	33	194
	Lsat_1_v5_gn_8_67081.1	OTG04708	Helianthus annuus (Common sunflower)	Hexosyltransferase (EC 2.4.1.-)	1.98e-180	80.339	295	51	504
	Lsat_1_v5_gn_8_67060.1	OTG27231	Helianthus annuus (Common sunflower)	#N/A	3.25e-178	85.507	276	40	495
	Lsat_1_v5_gn_8_67041.1	OTG14899	Helianthus annuus (Common sunflower)	Protein YIPF	3.02e-160	83.746	283	38	450
	Lsat_1_v5_gn_8_67001.1	PNT26049	Populus trichocarpa (Western balsam poplar) (Populus balsamifera subsp. trichocarpa)	#N/A	1.91e-41	83.951	81	13	147
	Lsat_1_v5_gn_8_66961.1	OTG24485	Helianthus annuus (Common sunflower)	Putative ATPase AAA-type core	0	82.178	505	77	811
	Lsat_1_v5_gn_8_66940.1	OTG28016	Helianthus annuus (Common sunflower)	Kinesin-like protein	6.59e-66	44.514	319	106	226
	Lsat_1_v5_gn_8_66921.1	OTF86033	Helianthus annuus (Common sunflower)	Putative fimbrin 1	5.44e-36	89.706	68	7	134
	Lsat_1_v5_gn_8_66841.1	OTG25012	Helianthus annuus (Common sunflower)	Putative syntaxin/t-SNARE family protein	1.69e-116	68.482	257	54	341
	Lsat_1_v5_gn_8_66820.1	OTG25011	Helianthus annuus (Common sunflower)	Putative DNA-repair protein	1.1e-159	77.181	298	65	453
	Lsat_1_v5_gn_8_66800.1	Zm00001d008669_P001	Zea mays (Maize)	Histone H4 - UniProtKB - P62787 (H4_MAIZE)	7.1e-67	100	103	0	199
	Lsat_1_v5_gn_8_67601.1	Zm00001d008669_P001	Zea mays (Maize)	Histone H4 - UniProtKB - P62787 (H4_MAIZE)	7.1e-67	100	103	0	199
	Lsat_1_v5_gn_8_67640.1	OTG25008	Helianthus annuus (Common sunflower)	Putative haloacid dehalogenase-like hydrolase (HAD) superfamily protein	2.35e-160	89.958	239	24	449
	Lsat_1_v5_gn_8_67661.1	OTG14896	Helianthus annuus (Common sunflower)	NADPH--cytochrome P450 reductase (CPR) (P450R) (EC 1.6.2.4)	0	84.04	708	104	1191
	Lsat_1_v5_gn_8_67760.1	OTG06724	Helianthus annuus (Common sunflower)	Uncharacterized protein	1.06e-22	57.292	96	41	90.9
	Lsat_1_v5_gn_8_67780.1	OTG04711	Helianthus annuus (Common sunflower)	Putative replication protein A subunit RPA32	1.38e-167	79.004	281	54	469
	Lsat_1_v5_gn_8_67801.1	OTG04712	Helianthus annuus (Common sunflower)	Putative cyclin-H1-1	0	91.349	289	25	561
	Lsat_1_v5_gn_8_67821.1	OTG04713	Helianthus annuus (Common sunflower)	SNRNP27 domain-containing protein	1.58e-71	81.875	160	25	221
	Lsat_1_v5_gn_8_67840.1	OTG24916	Helianthus annuus (Common sunflower)	Protein kinase domain-containing protein	0	89.61	385	37	716
	Lsat_1_v5_gn_8_67901.1	OTG24929	Helianthus annuus (Common sunflower)	Putative serine-threonine/tyrosine-protein kinase catalytic domain-containing protein	0	81.205	415	75	707
	Lsat_1_v5_gn_8_67921.1	OTG24929	Helianthus annuus (Common sunflower)	Putative serine-threonine/tyrosine-protein kinase catalytic domain-containing protein	0	85.488	379	55	697
	Lsat_1_v5_gn_8_67941.1	OTG24929	Helianthus annuus (Common sunflower)	Putative serine-threonine/tyrosine-protein kinase catalytic domain-containing protein	1.47e-62	70.803	137	37	201
	Lsat_1_v5_gn_8_67961.1	OTG24929	Helianthus annuus (Common sunflower)	Putative serine-threonine/tyrosine-protein kinase catalytic domain-containing protein	8.5e-11	45.833	72	33	60.1
	Lsat_1_v5_gn_8_68001.1	OTG24929	Helianthus annuus (Common sunflower)	Putative serine-threonine/tyrosine-protein kinase catalytic domain-containing protein	0	72.877	365	64	547
	Lsat_1_v5_gn_8_68041.1	OTG24923	Helianthus annuus (Common sunflower)	Uncharacterized protein	6.21e-44	66.972	109	26	144
	Lsat_1_v5_gn_8_68061.1	OTG04716	Helianthus annuus (Common sunflower)	Putative PAS domain-containing protein	0	90.033	612	55	1106
	Lsat_1_v5_gn_8_68180.1	OTG24945	Helianthus annuus (Common sunflower)	Plasma membrane ATPase (EC 7.1.2.1)	0	95.807	954	40	1808
	Lsat_1_v5_gn_8_68201.1	OTG23163	Helianthus annuus (Common sunflower)	Glucose-6-phosphate 1-epimerase (EC 5.1.3.15)	1.02e-177	75.649	308	75	498
	Lsat_1_v5_gn_8_68221.1	OTG24944	Helianthus annuus (Common sunflower)	Glucose-6-phosphate 1-epimerase (EC 5.1.3.15)	1.19e-126	57.143	315	114	368
	Lsat_1_v5_gn_8_68241.1	OTG24938	Helianthus annuus (Common sunflower)	Putative villin 4	0	89.189	962	98	1766
	Lsat_1_v5_gn_8_68260.1	VIT_11s0052g00530.t01	Vitis vinifera (Grape)	RING-type domain-containing protein	3.41e-104	52.91	378	119	319
	Lsat_1_v5_gn_8_68960.1	OTG24940	Helianthus annuus (Common sunflower)	Putative serine-threonine/tyrosine-protein kinase catalytic domain-containing protein	0	82.439	410	69	695
	Lsat_1_v5_gn_8_68860.1	OTG24936	Helianthus annuus (Common sunflower)	Putative glutaredoxin family protein	3.2e-73	79.699	133	26	218
	Lsat_1_v5_gn_8_68841.1	OTG24935	Helianthus annuus (Common sunflower)	Uncharacterized protein	2.8e-67	92.381	105	8	203
	Lsat_1_v5_gn_8_68820.1	OTG03666	Helianthus annuus (Common sunflower)	Uncharacterized protein	4.61e-10	45.946	74	17	56.6
	Lsat_1_v5_gn_8_68800.1	OTG33951	Helianthus annuus (Common sunflower)	Putative nucleic acid-binding OB-fold protein	6.12e-38	37.229	231	144	149
	Lsat_1_v5_gn_8_68740.1	OTG24934	Helianthus annuus (Common sunflower)	Putative WRKY domain Zn-cluster domain protein	1.06e-107	65.759	257	78	316
	Lsat_1_v5_gn_8_68601.1	OTG24724	Helianthus annuus (Common sunflower)	Auxin efflux carrier component	0	91.525	649	34	1148
	Lsat_1_v5_gn_8_68541.1	OTG29276	Helianthus annuus (Common sunflower)	Putative proline--tRNA ligase	1.23e-18	90.698	43	4	89.4
	Lsat_1_v5_gn_8_68460.1	OTG24725	Helianthus annuus (Common sunflower)	Putative nucleotide/sugar transporter family protein	0	90.838	382	32	696
	Lsat_1_v5_gn_8_68441.1	OTG32247	Helianthus annuus (Common sunflower)	Putative LSD1 zinc finger family protein	1.66e-96	83.735	166	23	280
	Lsat_1_v5_gn_8_68420.1	OTF99067	Helianthus annuus (Common sunflower)	Putative major facilitator superfamily protein	4.1e-66	68.452	168	34	216
	Lsat_1_v5_gn_8_68401.1	OTG04087	Helianthus annuus (Common sunflower)	Lipoyl synthase chloroplastic (EC 2.8.1.8) (Lipoate synthase) (LS) (Lip-syn) (Lipoate synthase plastidial) (LIP1p) (Lipoic acid synthase)	5.89e-137	91.878	197	16	393
	Lsat_1_v5_gn_8_68380.1	OTG24932	Helianthus annuus (Common sunflower)	Putative plant intracellular ras group-related LRR 6	0	85.185	324	47	567
	Lsat_1_v5_gn_8_68360.1	OTF84614	Helianthus annuus (Common sunflower)	Putative transcription factor K-box	7.53e-41	63.208	106	25	136
	Lsat_1_v5_gn_8_68341.1	OTG36415	Helianthus annuus (Common sunflower)	Putative transposase Ptta/En/Spm plant	4.68e-18	24.476	286	150	87.8
	Lsat_1_v5_gn_8_68301.1	OTG23340	Helianthus annuus (Common sunflower)	Putative choline monooxygenase putative (CMO-like)	0	81.087	423	63	716
	Lsat_1_v5_gn_8_68280.1	OTG24930	Helianthus annuus (Common sunflower)	Calcium-transporting ATPase (EC 7.2.2.10)	0	85.863	1054	149	1821
	Lsat_1_v5_gn_0_12601.1	OTF86182	Helianthus annuus (Common sunflower)	WAT1-related protein	0	87.187	359	39	632
	Lsat_1_v5_gn_0_12581.1	KZN04171	Daucus carota subsp. sativus (Carrot)	zf-GRF domain-containing protein	4.9e-14	37.755	98	58	67.8
	Lsat_1_v5_gn_0_12501.1	OTF86182	Helianthus annuus (Common sunflower)	WAT1-related protein	0	76.88	359	66	545
	Lsat_1_v5_gn_0_12461.1	PNT18509	Populus trichocarpa (Western balsam poplar) (Populus balsamifera subsp. trichocarpa)	Uncharacterized protein	5.05e-46	72.115	104	29	166
	Lsat_1_v5_gn_8_69941.1	OTF94654	Helianthus annuus (Common sunflower)	Putative RNA ligase/cyclic nucleotide phosphodiesterase family protein	8.76e-130	97.283	184	4	365
	Lsat_1_v5_gn_8_69900.1	Zm00001d043845_P086	Zea mays (Maize)	Glutamate synthase 1 [NADH] chloroplastic	1.3e-30	72.368	76	21	122
	Lsat_1_v5_gn_8_69840.1	OTG07809	Helianthus annuus (Common sunflower)	Uncharacterized protein	4.48e-17	57.353	68	28	75.1
	Lsat_1_v5_gn_8_69780.1	OTF94653	Helianthus annuus (Common sunflower)	Putative bromo adjacent homology (BAH) domain Transcription factor IIS	0	54.175	1006	261	786
	Lsat_1_v5_gn_8_69760.1	OTF94653	Helianthus annuus (Common sunflower)	Putative bromo adjacent homology (BAH) domain Transcription factor IIS	0	65.123	734	123	780
	Lsat_1_v5_gn_0_3940.1	OTG02307	Helianthus annuus (Common sunflower)	Gamma-glutamylcyclotransferase (EC 4.3.2.9)	1.11e-44	62.121	132	23	150
	Lsat_1_v5_gn_0_3661.1	OTG15484	Helianthus annuus (Common sunflower)	Putative zinc finger CCCH-type	8.9e-81	89.516	124	13	262
	Lsat_1_v5_gn_0_3541.1	OTF86189	Helianthus annuus (Common sunflower)	Putative glycosyl transferase family 2 protein	0	94.461	668	35	1288
	Lsat_1_v5_gn_8_69161.1	OTF97801	Helianthus annuus (Common sunflower)	Putative basic helix-loop-helix (BHLH) DNA-binding superfamily protein	6.01e-113	71.368	234	64	327
	Lsat_1_v5_gn_8_69120.1	OTG24830	Helianthus annuus (Common sunflower)	DNA ligase (EC 6.5.1.1)	0	68.06	670	173	895
	Lsat_1_v5_gn_8_69101.1	OTG24831	Helianthus annuus (Common sunflower)	Putative pentatricopeptide repeat (PPR) superfamily protein	0	75.044	569	135	893
	Lsat_1_v5_gn_8_69080.1	OTG24832	Helianthus annuus (Common sunflower)	Putative RNA-binding KH domain-containing protein	0	75.472	477	87	685
	Lsat_1_v5_gn_8_69060.1	OTG24833	Helianthus annuus (Common sunflower)	Uncharacterized protein	0	83.721	430	64	715
	Lsat_1_v5_gn_8_69001.1	OTG24834	Helianthus annuus (Common sunflower)	Uncharacterized protein	1.02e-112	51.948	385	136	336
	Lsat_1_v5_gn_8_69240.1	OTG18874	Helianthus annuus (Common sunflower)	Putative RNA-directed DNA polymerase eukaryota	7.16e-15	28.856	201	117	77
	Lsat_1_v5_gn_8_69280.1	KMT03258	Beta vulgaris subsp. vulgaris	Hypothetical protein	1.19e-153	51.503	499	178	454
	Lsat_1_v5_gn_8_69300.1	OTG24745	Helianthus annuus (Common sunflower)	Uncharacterized protein	2.45e-77	74.667	150	35	230
	Lsat_1_v5_gn_8_69380.1	OTG24823	Helianthus annuus (Common sunflower)	Putative subtilisin-like serine protease 3	0	86.659	817	104	1472
	Lsat_1_v5_gn_8_69421.1	KRH72255	Glycine max (Soybean) (Glycine hispida)	RRM domain-containing protein	5.93e-15	29.717	212	129	77.4
	Lsat_1_v5_gn_8_69441.1	OTG24816	Helianthus annuus (Common sunflower)	Uncharacterized protein	6.39e-71	62.651	166	61	215
	Lsat_1_v5_gn_8_69461.1	OTG24818	Helianthus annuus (Common sunflower)	Putative core-2/I-branching beta-16-N-acetylglucosaminyltransferase family protein	0	83.459	399	59	702
	Lsat_1_v5_gn_8_69500.1	OTF86825	Helianthus annuus (Common sunflower)	Uncharacterized protein	3.6e-105	62.346	324	102	313
	Lsat_1_v5_gn_8_69520.1	KZM99387	Daucus carota subsp. sativus (Carrot)	Uncharacterized protein	2.72e-146	59.249	373	120	422
	Lsat_1_v5_gn_8_69540.1	OTG24821	Helianthus annuus (Common sunflower)	Putative pumilio 5	0	67.482	818	182	1032
	Lsat_1_v5_gn_8_69561.1	OTG23179	Helianthus annuus (Common sunflower)	2-methoxy-6-polyprenyl-14-benzoquinol methylase mitochondrial (EC 2.1.1.201) (Ubiquinone biosynthesis methyltransferase COQ5)	0	92.254	284	21	545
	Lsat_1_v5_gn_8_69601.1	OTG30785	Helianthus annuus (Common sunflower)	Putative leucine-rich repeat domain L domain-like protein	0	79.576	377	66	639
	Lsat_1_v5_gn_8_69640.1	VIT_18s0001g11330.t01	Vitis vinifera (Grape)	Uncharacterized protein	8.88e-35	55	140	63	126
	Lsat_1_v5_gn_8_69700.1	KMS99437	Beta vulgaris subsp. vulgaris	Protein kinase domain-containing protein	8.34e-33	56.667	120	34	123
	Lsat_1_v5_gn_8_69720.1	OTG24769	Helianthus annuus (Common sunflower)	Putative major facilitator sugar transporter-like Major facilitator superfamily domain protein	0	78.585	509	102	801
	Lsat_1_v5_gn_8_69741.1	OTG24770	Helianthus annuus (Common sunflower)	Putative glycoside hydrolase family 17 X8 domain-containing protein	0	88.842	475	52	890
	Lsat_1_v5_gn_8_70141.1	OTG24643	Helianthus annuus (Common sunflower)	Putative squamosa promoter-binding-like protein	1.05e-144	66.763	346	84	418
	Lsat_1_v5_gn_8_70041.1	OTG24644	Helianthus annuus (Common sunflower)	Protein kinase domain-containing protein	0	94.554	404	22	804
	Lsat_1_v5_gn_8_70021.1	OTG09788	Helianthus annuus (Common sunflower)	Uncharacterized protein	6.69e-52	47.196	214	79	172
	Lsat_1_v5_gn_8_70001.1	OTG33972	Helianthus annuus (Common sunflower)	Putative SH3 domain-containing protein	9.94e-81	71.905	210	49	265
	Lsat_1_v5_gn_8_69981.1	OTG33972	Helianthus annuus (Common sunflower)	Putative SH3 domain-containing protein	0	72.222	810	164	1098
	Lsat_1_v5_gn_8_71901.1	VIT_11s0065g00030.t01	Vitis vinifera (Grape)	Terpene cyclase/mutase family member (EC 5.4.99.-)	0	79.524	757	151	1283
	Lsat_1_v5_gn_8_71860.1	OTG24430	Helianthus annuus (Common sunflower)	Putative eukaryotic aspartyl protease family protein	0	65.227	440	148	581
	Lsat_1_v5_gn_8_71840.1	Solyc12g042990.2.1	Solanum lycopersicum (Tomato) (Lycopersicon esculentum)	Btz domain-containing protein	3.29e-21	72.581	62	13	94.7
	Lsat_1_v5_gn_8_71800.1	OTG24430	Helianthus annuus (Common sunflower)	Putative eukaryotic aspartyl protease family protein	0	66.97	439	142	605
	Lsat_1_v5_gn_8_71760.1	OTG24430	Helianthus annuus (Common sunflower)	Putative eukaryotic aspartyl protease family protein	0	67.352	438	140	608
	Lsat_1_v5_gn_8_71720.1	OTG38419	Helianthus annuus (Common sunflower)	Putative armadillo-type fold protein	3.34e-07	81.481	27	5	50.8
	Lsat_1_v5_gn_8_71700.1	OTG24430	Helianthus annuus (Common sunflower)	Putative eukaryotic aspartyl protease family protein	0	71.298	439	124	650
	Lsat_1_v5_gn_8_71660.1	OTG24404	Helianthus annuus (Common sunflower)	Putative GDSL-like Lipase/Acylhydrolase superfamily protein	0	84.211	342	54	630
	Lsat_1_v5_gn_8_71640.1	OTG23163	Helianthus annuus (Common sunflower)	Glucose-6-phosphate 1-epimerase (EC 5.1.3.15)	3.71e-99	76.667	180	42	296
	Lsat_1_v5_gn_8_71601.1	OTG15581	Helianthus annuus (Common sunflower)	Protein kinase domain-containing protein	0	68.878	633	192	873
	Lsat_1_v5_gn_8_71560.1	OTG30072	Helianthus annuus (Common sunflower)	Putative alkaline-phosphatase-like family protein	9.22e-83	72.5	160	44	260
	Lsat_1_v5_gn_8_71541.1	OTG24408	Helianthus annuus (Common sunflower)	Putative transferase Chloramphenicol acetyltransferase-like domain protein	0	78.182	440	93	734
	Lsat_1_v5_gn_8_71520.1	OTG15579	Helianthus annuus (Common sunflower)	Putative cation transporter HKT6	0	82.708	480	83	785
	Lsat_1_v5_gn_8_71421.1	OTG15578	Helianthus annuus (Common sunflower)	Putative SAUR-like auxin-responsive protein family	2.08e-66	65.269	167	56	203
	Lsat_1_v5_gn_8_71460.1	OTF91537	Helianthus annuus (Common sunflower)	Putative NAD(P)-binding Rossmann-fold superfamily protein	2.06e-63	85.47	117	13	203
	Lsat_1_v5_gn_8_70320.1	OTG24410	Helianthus annuus (Common sunflower)	Putative isoamylase 1	0	89.286	756	75	1422
	Lsat_1_v5_gn_8_70361.1	OTG15510	Helianthus annuus (Common sunflower)	3-ketoacyl-CoA synthase (EC 2.3.1.-)	0	82.226	557	91	967
	Lsat_1_v5_gn_8_70380.1	OTG24412	Helianthus annuus (Common sunflower)	Putative BRCT domain-containing protein	2.05e-161	59.251	454	129	470
	Lsat_1_v5_gn_8_70401.1	OTG24415	Helianthus annuus (Common sunflower)	Putative endoribonuclease Dicer	0	62.761	1391	438	1725
	Lsat_1_v5_gn_8_70441.1	OTG24417	Helianthus annuus (Common sunflower)	Putative copper transporter 3	5.67e-65	67.832	143	45	201
	Lsat_1_v5_gn_8_70460.1	OTG24416	Helianthus annuus (Common sunflower)	Putative CTC-interacting domain 7	0	80.279	573	75	872
	Lsat_1_v5_gn_8_70480.1	OTG20792	Helianthus annuus (Common sunflower)	Uncharacterized protein	0	64.944	890	285	1140
	Lsat_1_v5_gn_8_70500.1	OTG24415	Helianthus annuus (Common sunflower)	Putative endoribonuclease Dicer	0	64.863	1386	408	1776
	Lsat_1_v5_gn_8_70541.1	OTG15574	Helianthus annuus (Common sunflower)	Putative G-protein-coupled receptor 1	0	93.272	327	22	644
	Lsat_1_v5_gn_8_70560.1	OTG24363	Helianthus annuus (Common sunflower)	Putative glycosyl hydrolase 9A4	0	79.114	474	98	788
	Lsat_1_v5_gn_8_70600.1	OTG30543	Helianthus annuus (Common sunflower)	Uncharacterized protein	3.12e-48	52.607	211	60	162
	Lsat_1_v5_gn_8_70581.1	OTG15570	Helianthus annuus (Common sunflower)	Putative myosin putative	0	87.171	1520	141	2724
	Lsat_1_v5_gn_8_70621.1	OTG15568	Helianthus annuus (Common sunflower)	Putative leucine-rich receptor-like protein kinase family protein	0	93.436	975	62	1855
QTL ID	Transcript ID	Hit ID	Organism	Protein description	E-value	Identity (%)	Alignment length	Number of mismatches	bitscore
QTL_8-65	Lsat_1_v5_gn_8_84520.1	OTG31151	Helianthus annuus (Common sunflower)	Putative autophagy 2	4.24e-09	54.386	57	21	57
	Lsat_1_v5_gn_8_84500.1	OTG02515	Helianthus annuus (Common sunflower)	Phospholipase (EC 3.1.4.4)	1e-19	50.515	97	45	86.7
	Lsat_1_v5_gn_8_84480.1	OTF91159	Helianthus annuus (Common sunflower)	Uncharacterized protein	5.56e-65	90.265	113	11	217
	Lsat_1_v5_gn_8_84441.1	OTG29436	Helianthus annuus (Common sunflower)	Putative BEACH domain-containing protein	6.98e-29	48.276	145	22	112
	Lsat_1_v5_gn_8_84160.1	OTG29640	Helianthus annuus (Common sunflower)	Putative copper ion transmembrane transporter	1.8e-108	55.556	315	61	319
	Lsat_1_v5_gn_8_84120.1	OTG23010	Helianthus annuus (Common sunflower)	Uncharacterized protein	1.32e-50	68.75	144	36	161
	Lsat_1_v5_gn_8_84101.1	OTG29639	Helianthus annuus (Common sunflower)	Putative proteasome inhibitor-related protein	2.23e-147	79.016	305	60	419
	Lsat_1_v5_gn_8_84061.1	KRH25643	Glycine max (Soybean) (Glycine hispida)	26S proteasome non-ATPase regulatory subunit 2 homolog	4.08e-30	63.043	92	34	123
	Lsat_1_v5_gn_8_84040.1	OTG29752	Helianthus annuus (Common sunflower)	Putative PRONE domain-containing protein	0	78.824	595	96	914
	Lsat_1_v5_gn_8_84020.1	OTG29751	Helianthus annuus (Common sunflower)	Putative adenine nucleotide alpha hydrolases-like superfamily protein	6.61e-100	86.792	159	21	288
	Lsat_1_v5_gn_8_83981.1	OTG23012	Helianthus annuus (Common sunflower)	Uncharacterized protein	4.15e-61	37.06	483	185	217
	Lsat_1_v5_gn_8_83941.1	OTG29749	Helianthus annuus (Common sunflower)	Putative TTHA0068-like domain protein	1.53e-148	79.151	259	36	418
	Lsat_1_v5_gn_8_83920.1	OTG22979	Helianthus annuus (Common sunflower)	Putative phosphatidylinositol 3-/4-kinase, catalytic domain-containing protein	0	76.208	538	109	824
	Lsat_1_v5_gn_8_83900.1	OTG22978	Helianthus annuus (Common sunflower)	Putative disproportionating enzyme 2	0	87.245	980	111	1786
	Lsat_1_v5_gn_8_83880.1	OTG22965	Helianthus annuus (Common sunflower)	Uncharacterized protein	2.06e-160	75.472	318	57	463
	Lsat_1_v5_gn_8_83860.1	OTG22962	Helianthus annuus (Common sunflower)	Transcription elongation factor spt6	0	84.057	1474	215	2403
	Lsat_1_v5_gn_8_83841.1	OTG36481	Helianthus annuus (Common sunflower)	Putative nascent polypeptide-associated complex subunit alpha-like protein 3	1.79e-105	84.804	204	28	305
	Lsat_1_v5_gn_8_83800.1	OTG29745	Helianthus annuus (Common sunflower)	Putative zinc finger, RING/FYVE/PHD-type	1.37e-128	69.963	273	68	378
	Lsat_1_v5_gn_8_83780.1	OTG29741	Helianthus annuus (Common sunflower)	S-acyltransferase (EC 2.3.1.225) (Palmitoyltransferase)	0	73.618	398	90	597
	Lsat_1_v5_gn_8_83761.1	OTG23055	Helianthus annuus (Common sunflower)	S-acyltransferase (EC 2.3.1.225) (Palmitoyltransferase)	6.19e-167	67.232	354	111	478
	Lsat_1_v5_gn_8_83741.1	OTG08384	Helianthus annuus (Common sunflower)	Putative F-box domain-containing protein	1.32e-53	38.976	254	148	181
	Lsat_1_v5_gn_8_83721.1	OTG23054	Helianthus annuus (Common sunflower)	Putative major intrinsic protein, Aquaporin-like protein	4.24e-124	73.391	233	60	355
	Lsat_1_v5_gn_8_83700.1	OTG23053	Helianthus annuus (Common sunflower)	Putative chaperone DnaJ-domain superfamily protein	2.18e-76	75.926	162	35	230
	Lsat_1_v5_gn_8_83681.1	OTG29738	Helianthus annuus (Common sunflower)	Putative PQ-loop repeat family protein / transmembrane family protein	8.07e-150	68.895	344	79	430
	Lsat_1_v5_gn_8_83661.1	OTG23049	Helianthus annuus (Common sunflower)	Putative arf GTPase activating protein	0	54.545	715	153	640
	Lsat_1_v5_gn_8_83641.1	OTG23048	Helianthus annuus (Common sunflower)	Presenilin (EC 3.4.23.-)	0	79.545	440	70	625
	Lsat_1_v5_gn_8_83620.1	OTG23047	Helianthus annuus (Common sunflower)	SURF1-like protein	0	78.409	352	73	523
	Lsat_1_v5_gn_8_85400.1	OTG29736	Helianthus annuus (Common sunflower)	RHOMBOID-like protein (EC 3.4.21.-) (Rhomboid-like protein)	0	86.984	315	40	568
	Lsat_1_v5_gn_8_85380.1	OTG29735	Helianthus annuus (Common sunflower)	Putative core-2/I-branching beta-1,6-N-acetylglucosaminyltransferase family protein	0	82.323	396	61	667
	Lsat_1_v5_gn_8_85360.1	OTG29734	Helianthus annuus (Common sunflower)	Putative ribonuclease II/R family protein	0	85.264	794	115	1388
	Lsat_1_v5_gn_8_85341.1	OTF84559	Helianthus annuus (Common sunflower)	Uncharacterized protein	0	48.527	1154	373	720
	Lsat_1_v5_gn_8_85320.1	OTG29733	Helianthus annuus (Common sunflower)	GrpE protein homolog	5.19e-177	74.79	357	75	498
	Lsat_1_v5_gn_8_85300.1	OTG29732	Helianthus annuus (Common sunflower)	Putative basic-leucine zipper domain-containing protein	2.76e-129	65.653	329	78	374
	Lsat_1_v5_gn_8_85281.1	OTG29731	Helianthus annuus (Common sunflower)	Putative GRAS family transcription factor	0	71.765	765	170	1042
	Lsat_1_v5_gn_8_85260.1	OTG23068	Helianthus annuus (Common sunflower)	Putative leucine-rich repeat (LRR) family protein	2.79e-135	88.995	209	23	384
	Lsat_1_v5_gn_8_85240.1	OTG29729	Helianthus annuus (Common sunflower)	Putative proteasome family protein	0	98.861	439	5	903
	Lsat_1_v5_gn_8_85220.1	OTG29728	Helianthus annuus (Common sunflower)	Putative NAD(P)-linked oxidoreductase superfamily protein	0	84.155	284	45	510
	Lsat_1_v5_gn_8_85201.1	OTG29727	Helianthus annuus (Common sunflower)	CASP-like protein	8.51e-105	96.774	155	5	300
	Lsat_1_v5_gn_8_85161.1	OTG29726	Helianthus annuus (Common sunflower)	Pectinesterase (EC 3.1.1.11)	1.83e-173	68.817	372	101	502
	Lsat_1_v5_gn_8_85121.1	OTG29725	Helianthus annuus (Common sunflower)	DNA repair protein RAD51 homolog	0	90.529	359	21	639
	Lsat_1_v5_gn_8_85101.1	OTG29723	Helianthus annuus (Common sunflower)	Putative SAUR-like auxin-responsive protein family	1.32e-63	79.528	127	17	193
	Lsat_1_v5_gn_8_85080.1	OTG06120	Helianthus annuus (Common sunflower)	Putative groES-like zinc-binding dehydrogenase family protein	5.78e-35	76.25	80	17	128
	Lsat_1_v5_gn_8_85000.1	OIT31028	Nicotiana attenuata (Coyote tobacco)	Auxin-induced protein 15a	1.03e-73	66.46	161	50	223
	Lsat_1_v5_gn_8_85441.1	OTG29767	Helianthus annuus (Common sunflower)	Putative riboflavin synthase-like superfamily protein	0	87.459	925	110	1648
	Lsat_1_v5_gn_8_85500.1	OTG23062	Helianthus annuus (Common sunflower)	Putative pectinesterase inhibitor domain-containing protein	8.32e-102	77.222	180	38	294
	Lsat_1_v5_gn_8_86040.1	OTG23061	Helianthus annuus (Common sunflower)	3-oxoacyl-[acyl-carrier-protein] synthase	0	84.211	437	51	767
	Lsat_1_v5_gn_8_86021.1	OTG10823	Helianthus annuus (Common sunflower)	Putative ABA-responsive element binding protein 3	5.64e-42	50.568	176	56	145
	Lsat_1_v5_gn_8_85961.1	OTG29769	Helianthus annuus (Common sunflower)	Putative DNA-binding domain-containing protein	2.19e-69	68.75	176	46	212
	Lsat_1_v5_gn_8_85941.1	OTG29773	Helianthus annuus (Common sunflower)	Putative DNA-binding domain-containing protein	5.66e-64	74.658	146	30	196
	Lsat_1_v5_gn_8_85861.1	OTG29774	Helianthus annuus (Common sunflower)	FLZ-type domain-containing protein	1.43e-40	50.543	184	66	139
	Lsat_1_v5_gn_8_85840.1	OTG22177	Helianthus annuus (Common sunflower)	Putative oligouridylate-binding protein 1	0	91.003	389	29	740
	Lsat_1_v5_gn_8_85820.1	OTG29776	Helianthus annuus (Common sunflower)	Putative jasmonate-zim-domain protein 1	1.22e-82	66.327	196	55	249
	Lsat_1_v5_gn_8_85760.1	OTG29777	Helianthus annuus (Common sunflower)	Putative pectin lyase-like superfamily protein	0	87.018	493	62	891
	Lsat_1_v5_gn_8_85741.1	OTG29778	Helianthus annuus (Common sunflower)	Chlorophyll a-b binding protein, chloroplastic	5.21e-170	87.452	263	32	475
	Lsat_1_v5_gn_8_85721.1	OTG29779	Helianthus annuus (Common sunflower)	Cupin_5 domain-containing protein	1.24e-99	72.826	184	50	290
	Lsat_1_v5_gn_8_85701.1	OTG29779	Helianthus annuus (Common sunflower)	Cupin_5 domain-containing protein	1.85e-124	91.099	191	14	352
	Lsat_1_v5_gn_8_85681.1	OTG23074	Helianthus annuus (Common sunflower)	Uncharacterized protein	0	81.461	356	64	605
	Lsat_1_v5_gn_8_85660.1	OTG23073	Helianthus annuus (Common sunflower)	Putative von Willebrand factor, type A	0	71.294	742	198	1089
	Lsat_1_v5_gn_8_85621.1	OTG29781	Helianthus annuus (Common sunflower)	ATP-dependent DNA helicase (EC 3.6.4.12)	0	81.662	698	104	1097
	Lsat_1_v5_gn_8_85600.1	OTG29784	Helianthus annuus (Common sunflower)	Putative strictosidine synthase	0	76.88	359	81	583
	Lsat_1_v5_gn_8_85581.1	OTG29785	Helianthus annuus (Common sunflower)	Putative sodium/calcium exchanger family protein	0	74.593	614	142	860
	Lsat_1_v5_gn_8_85560.1	OTG29786	Helianthus annuus (Common sunflower)	Protein kinase domain-containing protein	0	81.22	410	71	676
	Lsat_1_v5_gn_8_85541.1	OTG08117	Helianthus annuus (Common sunflower)	Putative chaperone protein DnaJ	1.74e-39	74.157	89	23	140
	Lsat_1_v5_gn_8_86500.1	OIT32476	Nicotiana attenuata (Coyote tobacco)	Xyloglucan galactosyltransferase mur3	1.54e-54	71.171	111	32	182
	Lsat_1_v5_gn_8_86481.1	OTG29787	Helianthus annuus (Common sunflower)	Putative FRIGIDA interacting protein 1	0	83.046	348	55	594
	Lsat_1_v5_gn_8_86460.1	OTG23071	Helianthus annuus (Common sunflower)	Putative tubulin-tyrosine ligase	0	83.276	867	138	1469
	Lsat_1_v5_gn_8_86441.1	OTG29788	Helianthus annuus (Common sunflower)	Uncharacterized protein	2.17e-67	52.941	255	80	211
	Lsat_1_v5_gn_8_86420.1	OTG23070	Helianthus annuus (Common sunflower)	Putative MOB kinase activator 1A	9.58e-156	95.814	215	9	433
	Lsat_1_v5_gn_8_86401.1	OTG23056	Helianthus annuus (Common sunflower)	Putative DENN domain, dDENN domain, uDENN domain protein	0	74.365	788	142	1110
	Lsat_1_v5_gn_8_86361.1	OTG23057	Helianthus annuus (Common sunflower)	Putative WRC domain, Glutamine-Leucine-Glutamine, QLQ, Growth-regulating factor	3.01e-120	60.58	345	93	353
	Lsat_1_v5_gn_8_86340.1	OTG29804	Helianthus annuus (Common sunflower)	Uncharacterized protein	8.28e-99	50.712	351	149	300
	Lsat_1_v5_gn_8_86320.1	KZM96088	Daucus carota subsp. sativus (Carrot)	Non-specific serine/threonine protein kinase (EC 2.7.11.1)	4.46e-51	58.788	165	28	177
	Lsat_1_v5_gn_8_86300.1	OTG29791	Helianthus annuus (Common sunflower)	Putative BREVIS RADIX-like 4	0	84.25	400	40	648
	Lsat_1_v5_gn_8_86281.1	OTG29792	Helianthus annuus (Common sunflower)	Uncharacterized protein	0	87.43	358	43	644
	Lsat_1_v5_gn_8_86260.1	OTF94854	Helianthus annuus (Common sunflower)	Putative nucleolar GTP-binding protein 1	9.77e-07	80	25	5	48.9
	Lsat_1_v5_gn_8_86220.1	OIT29581	Nicotiana attenuata (Coyote tobacco)	Uncharacterized protein	1.63e-34	34.024	676	297	143
	Lsat_1_v5_gn_8_86200.1	OTG13351	Helianthus annuus (Common sunflower)	Uncharacterized protein	1.57e-55	68.085	141	25	173
	Lsat_1_v5_gn_8_86180.1	OTG29794	Helianthus annuus (Common sunflower)	Uncharacterized protein	0	68.079	1322	251	1544
	Lsat_1_v5_gn_8_86161.1	KRH37426	Glycine max (Soybean) (Glycine hispida)	Uncharacterized protein	0	95.157	413	20	819
	Lsat_1_v5_gn_8_86120.1	OTG29480	Helianthus annuus (Common sunflower)	Uncharacterized protein	0	75	396	88	587
	Lsat_1_v5_gn_8_86100.1	OTG29481	Helianthus annuus (Common sunflower)	Putative RNA 2'-phosphotransferase, Tpt1 / KptA family	2.01e-139	72.549	306	65	399
	Lsat_1_v5_gn_8_86560.1	OTG19419	Helianthus annuus (Common sunflower)	Putative RNA-binding CRS1 / YhbY (CRM) domain-containing protein	8.83e-153	79.715	281	46	434
	Lsat_1_v5_gn_8_86601.1	OTG29798	Helianthus annuus (Common sunflower)	Putative telokin/Myosin light chain kinase	0	85.307	456	26	760
	Lsat_1_v5_gn_8_86641.1	OTG29797	Helianthus annuus (Common sunflower)	Putative calmodulin-binding family protein	0	79.487	546	77	798
	Lsat_1_v5_gn_8_86660.1	OTG23431	Helianthus annuus (Common sunflower)	Reticulon-like protein	8.28e-61	76.316	114	27	190
	Lsat_1_v5_gn_8_86680.1	KRH67451	Glycine max (Soybean) (Glycine hispida)	Uncharacterized protein	7.85e-70	60.428	187	60	234
	Lsat_1_v5_gn_8_86701.1	KZM84263	Daucus carota subsp. sativus (Carrot)	Uncharacterized protein	1.21e-06	44.231	52	29	55.5
	Lsat_1_v5_gn_8_86741.1	OIT19079	Nicotiana attenuata (Coyote tobacco)	zf-GRF domain-containing protein (Fragment)	7.98e-13	44.776	67	36	65.5
	Lsat_1_v5_gn_8_86760.1	OTG23092	Helianthus annuus (Common sunflower)	Uncharacterized protein	2.1e-73	58.65	237	51	232
	Lsat_1_v5_gn_8_86900.1	OTG23091	Helianthus annuus (Common sunflower)	Putative recA DNA recombination family protein	0	92.138	407	26	722
	Lsat_1_v5_gn_8_87760.1	OTG23090	Helianthus annuus (Common sunflower)	DUF4408 domain-containing protein	1.25e-76	47.278	349	103	241
	Lsat_1_v5_gn_8_87740.1	OTG29435	Helianthus annuus (Common sunflower)	Putative membrane trafficking VPS53 family protein	2.5e-95	84.571	175	15	298
	Lsat_1_v5_gn_8_87720.1	PNT47629	Populus trichocarpa (Western balsam poplar) (Populus balsamifera subsp. trichocarpa)	Hypothetical protein	8.54e-14	71.014	69	11	70.9
	Lsat_1_v5_gn_8_87701.1	OTG23088	Helianthus annuus (Common sunflower)	Putative cwfJ-like family protein / zinc finger (CCCH-type) family protein	0	80.504	595	102	993
	Lsat_1_v5_gn_8_87681.1	OTG29808	Helianthus annuus (Common sunflower)	Putative ribosomal protein L1, 2-layer alpha/beta-sandwich	1.34e-134	78.039	255	55	384
	Lsat_1_v5_gn_8_87660.1	OTG23087	Helianthus annuus (Common sunflower)	Putative Sec24-like transport protein	0	85.688	1083	125	1720
	Lsat_1_v5_gn_8_87641.1	OTG06646	Helianthus annuus (Common sunflower)	Putative glutamate-rich WD repeat-containing protein 1	0	87.764	474	56	818
	Lsat_1_v5_gn_8_87621.1	OTG29811	Helianthus annuus (Common sunflower)	Ubiquitin-related modifier 1 homolog	2.31e-66	96.97	99	3	198
	Lsat_1_v5_gn_8_87601.1	OTG29812	Helianthus annuus (Common sunflower)	Putative S-adenosyl-L-methionine-dependent methyltransferases superfamily protein	0	85.623	313	33	550
	Lsat_1_v5_gn_8_87560.1	OTG29813	Helianthus annuus (Common sunflower)	Putative tetraspanin/Peripherin	3.17e-166	87.739	261	32	464
	Lsat_1_v5_gn_8_87540.1	OTG34328	Helianthus annuus (Common sunflower)	Uncharacterized protein	0	68.156	537	161	713
	Lsat_1_v5_gn_8_87461.1	OTG02881	Helianthus annuus (Common sunflower)	Putative high mobility group box domain-containing protein	5.03e-47	74.775	111	23	157
	Lsat_1_v5_gn_8_87441.1	OTG23096	Helianthus annuus (Common sunflower)	Putative 1-amino-cyclopropane-1-carboxylate synthase 7	0	93.836	438	26	868
	Lsat_1_v5_gn_8_88480.1	OTG11608	Helianthus annuus (Common sunflower)	Putative ATP-binding cassette A1	2.09e-07	56.863	51	21	50.8
	Lsat_1_v5_gn_8_88460.1	HORVU3Hr1G080210.14	Hordeum vulgare subsp. vulgare (Domesticated barley)	Uncharacterized protein	1.5e-69	82.677	127	21	215
	Lsat_1_v5_gn_8_88401.1	OTG29805	Helianthus annuus (Common sunflower)	Putative CRS1 / YhbY (CRM) domain-containing protein	0	86.177	586	81	1007
	Lsat_1_v5_gn_8_87980.1	OTG04908	Helianthus annuus (Common sunflower)	Putative phospholipase A2, Phospholipase A2 domain protein	1.49e-83	92.126	127	10	244
	Lsat_1_v5_gn_8_88000.1	OTG28547	Helianthus annuus (Common sunflower)	Putative vacuolar protein sorting-associated protein Ist1	0	49.606	1014	320	714
	Lsat_1_v5_gn_8_88021.1	OTG15715	Helianthus annuus (Common sunflower)	Putative deoxyhypusine synthase	0	86.74	362	48	679
	Lsat_1_v5_gn_8_88040.1	OTF90480	Helianthus annuus (Common sunflower)	Plasma membrane ATPase (EC 7.1.2.1)	7.08e-51	77.273	110	25	176
	Lsat_1_v5_gn_8_88081.1	OTG15715	Helianthus annuus (Common sunflower)	Putative deoxyhypusine synthase	0	92.778	360	26	711
	Lsat_1_v5_gn_8_88100.1	OTG28548	Helianthus annuus (Common sunflower)	Putative insulinase (Peptidase family M16) protein	0	88.212	1001	77	1823
	Lsat_1_v5_gn_8_88160.1	OTG30126	Helianthus annuus (Common sunflower)	Putative ribosomal protein L31e family protein	9.94e-81	96.667	120	4	236
	Lsat_1_v5_gn_8_88181.1	OTG22491	Helianthus annuus (Common sunflower)	Putative leucine-rich repeat protein, plant-type	0	83.008	359	54	601
	Lsat_1_v5_gn_8_88200.1	OTG28424	Helianthus annuus (Common sunflower)	Putative dual specificity protein phosphatase domain-containing protein	3.72e-166	81.849	292	43	466
	Lsat_1_v5_gn_8_88241.1	OTG03793	Helianthus annuus (Common sunflower)	Putative mitochondrial-processing peptidase subunit alpha	0	86.083	503	70	850
	Lsat_1_v5_gn_8_88260.1	OTG22493	Helianthus annuus (Common sunflower)	ATP-dependent 6-phosphofructokinase (ATP-PFK) (Phosphofructokinase) (EC 2.7.1.11) (Phosphohexokinase)	0	87.546	538	63	959
	Lsat_1_v5_gn_8_88280.1	OIS99807	Nicotiana attenuata (Coyote tobacco)	AP complex subunit sigma	7.17e-101	97.203	143	4	289
	Lsat_1_v5_gn_8_88300.1	PNT47629	Populus trichocarpa (Western balsam poplar) (Populus balsamifera subsp. trichocarpa)	Hypothetical protein	2.75e-57	45.417	240	64	186
	Lsat_1_v5_gn_8_88321.1	OTG22494	Helianthus annuus (Common sunflower)	Putative myo-inositol oxygenase 4	0	89.441	322	27	595
	Lsat_1_v5_gn_8_88620.1	OTG28415	Helianthus annuus (Common sunflower)	Putative CCCH-type zinc finger family protein	3.83e-178	75.272	368	60	501
	Lsat_1_v5_gn_8_87340.1	HORVU7Hr1G027760.1	Hordeum vulgare subsp. vulgare (Domesticated barley)	40S ribosomal protein S30	4.52e-38	100	62	0	125
	Lsat_1_v5_gn_8_87260.1	OTG22498	Helianthus annuus (Common sunflower)	Uncharacterized protein	0	89.07	430	36	771
	Lsat_1_v5_gn_8_87181.1	OTG04342	Helianthus annuus (Common sunflower)	Uncharacterized protein	2.54e-08	47.727	44	23	53.1
	Lsat_1_v5_gn_8_87200.1	OTG13289	Helianthus annuus (Common sunflower)	Profilin	2.26e-79	81.955	133	24	234
	Lsat_1_v5_gn_8_87220.1	VIT_11s0016g02950.t01	Vitis vinifera (Grape)	Profilin	5.26e-83	86.26	131	18	243
	Lsat_1_v5_gn_8_86961.1	OTG28130	Helianthus annuus (Common sunflower)	Uncharacterized protein	6.94e-51	60.556	180	50	166
	Lsat_1_v5_gn_8_86941.1	OTG30302	Helianthus annuus (Common sunflower)	Putative importin-beta domain, Armadillo-type fold protein	5.65e-28	90.741	54	5	114
	Lsat_1_v5_gn_8_88501.1	OTF93036	Helianthus annuus (Common sunflower)	Phospholipid-transporting ATPase (EC 7.6.2.1)	1.53e-12	62.264	53	14	66.2
	Lsat_1_v5_gn_8_88521.1	OTG22499	Helianthus annuus (Common sunflower)	Putative IQ motif, EF-hand binding site, P-loop containing nucleoside triphosphate hydrolase	0	77.454	377	74	526
	Lsat_1_v5_gn_8_88580.1	OTG28151	Helianthus annuus (Common sunflower)	Putative small GTPase superfamily, Ran GTPase, P-loop containing nucleoside triphosphate hydrolase	2.89e-142	92.381	210	16	399
	Lsat_1_v5_gn_8_88561.1	OTG28150	Helianthus annuus (Common sunflower)	Putative lipase class 3 family protein	0	82.647	1020	137	1677
	Lsat_1_v5_gn_8_88601.1	OTG26446	Helianthus annuus (Common sunflower)	Putative timeless family protein	1.86e-37	59.504	121	20	138
	Lsat_1_v5_gn_8_87921.1	OTG28132	Helianthus annuus (Common sunflower)	Cytochrome b561 and DOMON domain-containing protein	0	80.103	387	72	628
	Lsat_1_v5_gn_8_87881.1	OTG28134	Helianthus annuus (Common sunflower)	Putative ribosomal protein L32e	1.6e-93	97.744	133	3	270
	Lsat_1_v5_gn_8_87861.1	OTG20052	Helianthus annuus (Common sunflower)	Putative calcium-dependent protein kinase 6	1.08e-20	79.592	49	10	88.6
	Lsat_1_v5_gn_8_87840.1	OTG28538	Helianthus annuus (Common sunflower)	Putative AGC (cAMP-dependent, cGMP-dependent and protein kinase C) kinase family protein	0	79.265	381	72	618
	Lsat_1_v5_gn_8_87801.1	OTG03319	Helianthus annuus (Common sunflower)	Putative PLAC8 motif-containing protein	2.13e-62	79.091	110	23	194
	Lsat_1_v5_gn_8_88881.1	OTG28140	Helianthus annuus (Common sunflower)	Uncharacterized protein	8.98e-140	67.925	318	87	401
	Lsat_1_v5_gn_8_88920.1	OTG28186	Helianthus annuus (Common sunflower)	Uncharacterized protein	8.83e-107	65.056	269	72	313
	Lsat_1_v5_gn_8_89001.1	OTG28184	Helianthus annuus (Common sunflower)	Peptidylprolyl isomerase (EC 5.2.1.8)	0	85.017	574	73	980
	Lsat_1_v5_gn_8_89041.1	OTG22503	Helianthus annuus (Common sunflower)	Putative tetratricopeptide repeat (TPR)-like superfamily protein	3.73e-156	77.273	264	60	442
	Lsat_1_v5_gn_8_89060.1	KMT05557	Beta vulgaris subsp. vulgaris	Uncharacterized protein	6.56e-39	40.69	145	86	132
	Lsat_1_v5_gn_8_89101.1	OTG28177	Helianthus annuus (Common sunflower)	Protein kinase domain-containing protein	0	84.138	435	61	760
	Lsat_1_v5_gn_8_89141.1	OTG28178	Helianthus annuus (Common sunflower)	Putative oxidoreductase, zinc-binding dehydrogenase family protein	8.47e-168	74.074	324	39	471
	Lsat_1_v5_gn_8_89160.1	OTG22506	Helianthus annuus (Common sunflower)	Putative DNAJ-like 20	1.67e-83	64.762	210	58	250
	Lsat_1_v5_gn_8_89240.1	OTG28152	Helianthus annuus (Common sunflower)	Putative nucleotide-binding alpha-beta plait domain-containing protein	0	66.109	478	125	543
	Lsat_1_v5_gn_8_89281.1	OTG28153	Helianthus annuus (Common sunflower)	Hexosyltransferase (EC 2.4.1.-)	0	91.537	579	42	1091
	Lsat_1_v5_gn_8_89300.1	OTG28155	Helianthus annuus (Common sunflower)	Putative AP2-like ethylene-responsive transcription factor	3.09e-120	79.646	226	44	345
	Lsat_1_v5_gn_8_89320.1	OTG15087	Helianthus annuus (Common sunflower)	Putative pentatricopeptide repeat (PPR) superfamily protein	0	79.161	787	161	1320
	Lsat_1_v5_gn_8_89340.1	OTF90526	Helianthus annuus (Common sunflower)	Putative import inner membrane translocase subunit Tim17/Tim22/Tim23 family protein	5.01e-93	76.72	189	36	272
	Lsat_1_v5_gn_8_89360.1	PNT47629	Populus trichocarpa (Western balsam poplar) (Populus balsamifera subsp. trichocarpa)	Hypothetical protein	2.02e-43	85.714	77	11	139
	Lsat_1_v5_gn_8_89380.1	OTG28160	Helianthus annuus (Common sunflower)	Uncharacterized protein	0	73.993	546	91	764
	Lsat_1_v5_gn_8_89721.1	OTG28161	Helianthus annuus (Common sunflower)	Uncharacterized protein	8.78e-09	55.172	58	22	55.8
	Lsat_1_v5_gn_8_89640.1	OTG20121	Helianthus annuus (Common sunflower)	Putative zinc finger, RING/FYVE/PHD-type	9.31e-69	56.41	234	78	218
	Lsat_1_v5_gn_8_89600.1	OTG10542	Helianthus annuus (Common sunflower)	Putative cell division cycle 45	0	87.27	597	73	1048
	Lsat_1_v5_gn_8_89541.1	OTG28175	Helianthus annuus (Common sunflower)	Putative B-cell receptor-associated protein 29/31	4.03e-119	90.323	186	17	340
	Lsat_1_v5_gn_8_89520.1	OTG28174	Helianthus annuus (Common sunflower)	Putative GPI transamidase component Gpi16 subunit family protein	0	81.639	659	100	1018
	Lsat_1_v5_gn_8_89420.1	OTF98438	Helianthus annuus (Common sunflower)	Small ubiquitin-related modifier (SUMO)	3.62e-62	88.235	102	12	187
	Lsat_1_v5_gn_8_88640.1	OTG21225	Helianthus annuus (Common sunflower)	Putative gibberellin regulated protein	1.09e-52	85.106	94	13	163
	Lsat_1_v5_gn_8_88660.1	OTF97472	Helianthus annuus (Common sunflower)	Putative gibberellin regulated protein	6.29e-43	82.051	78	14	138
	Lsat_1_v5_gn_8_88680.1	OTF97472	Helianthus annuus (Common sunflower)	Putative gibberellin regulated protein	5.57e-33	62.069	87	25	113
	Lsat_1_v5_gn_8_89780.1	KRH07556	Glycine max (Soybean) (Glycine hispida)	4F5 domain-containing protein	1.97e-20	88.889	45	5	80.1
	Lsat_1_v5_gn_8_89800.1	OTG28169	Helianthus annuus (Common sunflower)	Pentatricopeptide repeat-containing protein (Fragment)	0	89.099	477	52	868
	Lsat_1_v5_gn_8_89820.1	OTG28163	Helianthus annuus (Common sunflower)	Putative homeodomain-like, Helicase/SANT-associated domain, Myb-like domain protein	0	62.257	1648	388	1692
	Lsat_1_v5_gn_8_89861.1	Solyc06g083430.1.1.1	Solanum lycopersicum (Tomato) (Lycopersicon esculentum)	Myb-like domain-containing protein	1.32e-78	47.635	296	121	252
	Lsat_1_v5_gn_8_89880.1	OTG28168	Helianthus annuus (Common sunflower)	Uncharacterized protein	0	74.211	380	69	537
	Lsat_1_v5_gn_8_89901.1	OTG28167	Helianthus annuus (Common sunflower)	Putative leucine-rich repeat protein kinase family protein	0	78.352	910	189	1471
	Lsat_1_v5_gn_8_89921.1	OTG37101	Helianthus annuus (Common sunflower)	Putative ribosomal protein L13	9.16e-150	99.515	206	1	417
	Lsat_1_v5_gn_8_89940.1	OTG22487	Helianthus annuus (Common sunflower)	Putative cytochrome b5	1.79e-85	90.84	131	12	249
	Lsat_1_v5_gn_8_89961.1	OTG28395	Helianthus annuus (Common sunflower)	Putative SKP1/BTB/POZ domain, NPH3 domain protein	0	86.612	605	77	1009
	Lsat_1_v5_gn_8_90001.1	OTG22486	Helianthus annuus (Common sunflower)	Putative cyclin-dependent kinase inhibitor family protein	4.28e-89	64.629	229	63	266
	Lsat_1_v5_gn_8_90020.1	OTG10417	Helianthus annuus (Common sunflower)	Putative PPPDE putative peptidase domain-containing protein	3.87e-99	68.137	204	63	295
	Lsat_1_v5_gn_8_90041.1	OTG28389	Helianthus annuus (Common sunflower)	Putative NHL domain-containing protein	0	74.678	699	151	1065
	Lsat_1_v5_gn_8_90060.1	OTG10415	Helianthus annuus (Common sunflower)	Putative GTP-binding family protein	0	77.905	611	108	809
	Lsat_1_v5_gn_8_90080.1	Solyc06g083530.3.1	Solanum lycopersicum (Tomato) (Lycopersicon esculentum)	Uncharacterized protein	1.38e-151	89.498	219	23	423
	Lsat_1_v5_gn_8_90101.1	OTG28385	Helianthus annuus (Common sunflower)	Putative pantoate--beta-alanine ligase	6.67e-178	78.616	318	52	498
	Lsat_1_v5_gn_8_90121.1	OTG28383	Helianthus annuus (Common sunflower)	Putative DNA/RNA-binding protein Alba-like protein	4.67e-91	67.078	243	41	278
	Lsat_1_v5_gn_8_90161.1	OTG28381	Helianthus annuus (Common sunflower)	U6 snRNA-associated Sm-like protein LSm5	1.32e-58	100	87	0	177
	Lsat_1_v5_gn_8_90180.1	OTG28379	Helianthus annuus (Common sunflower)	Protein ROOT HAIR DEFECTIVE 3 homolog (EC 3.6.5.-) (Protein SEY1 homolog)	0	72.691	758	163	1126
	Lsat_1_v5_gn_8_90200.1	OTG28378	Helianthus annuus (Common sunflower)	Putative PB1 domain, Protein kinase-like domain protein	0	66.8	997	237	1265
	Lsat_1_v5_gn_8_90220.1	OTG28249	Helianthus annuus (Common sunflower)	Pectate lyase (EC 4.2.2.2)	0	87.045	440	53	808
	Lsat_1_v5_gn_8_90261.1	OTG02081	Helianthus annuus (Common sunflower)	Putative CLIP-associated protein	0	83.263	1428	195	2345
	Lsat_1_v5_gn_8_90281.1	OTG02080	Helianthus annuus (Common sunflower)	Putative RNI-like superfamily protein	0	69.593	615	174	880
	Lsat_1_v5_gn_8_90301.1	OTG02079	Helianthus annuus (Common sunflower)	Putative SGNH hydrolase-type esterase domain-containing protein	0	83.019	371	60	627
	Lsat_1_v5_gn_8_90320.1	OTF94103	Helianthus annuus (Common sunflower)	Putative tetraspanin family protein	4.47e-111	61.404	285	94	326
	Lsat_1_v5_gn_8_90361.1	OTG10407	Helianthus annuus (Common sunflower)	Uncharacterized protein	0	62.1	876	216	857
	Lsat_1_v5_gn_8_90380.1	OTG02076	Helianthus annuus (Common sunflower)	Uncharacterized protein	1.32e-99	90.116	172	16	288
	Lsat_1_v5_gn_8_90401.1	OTG02075	Helianthus annuus (Common sunflower)	Uncharacterized protein	1.31e-51	54.45	191	67	177
	Lsat_1_v5_gn_8_90440.1	OTG10405	Helianthus annuus (Common sunflower)	Putative photosystem I PsaE, reaction centre subunit IV	3.13e-58	82.114	123	20	180
	Lsat_1_v5_gn_8_90501.1	OTG28129	Helianthus annuus (Common sunflower)	Flavin-containing monooxygenase (EC 1.-.-.-)	0	89.021	419	43	786
	Lsat_1_v5_gn_8_90781.1	OTG28126	Helianthus annuus (Common sunflower)	Putative rmlC-like cupins superfamily protein	5.11e-69	96.117	103	4	205
	Lsat_1_v5_gn_8_90900.1	OTG20483	Helianthus annuus (Common sunflower)	Putative major intrinsic protein, Aquaporin-like protein	4.69e-78	67.039	179	54	237
	Lsat_1_v5_gn_8_90920.1	OTG22533	Helianthus annuus (Common sunflower)	Uncharacterized protein	0	77.224	562	123	929
	Lsat_1_v5_gn_8_91000.1	OTG22534	Helianthus annuus (Common sunflower)	Auxin-responsive protein	3.53e-77	63.942	208	58	236
	Lsat_1_v5_gn_8_91021.1	OTG28123	Helianthus annuus (Common sunflower)	Uncharacterized protein	9.8e-69	71.622	148	36	208
	Lsat_1_v5_gn_8_91040.1	OTG28124	Helianthus annuus (Common sunflower)	Uncharacterized protein	4.62e-148	51.282	546	201	438
	Lsat_1_v5_gn_8_91060.1	OTG28125	Helianthus annuus (Common sunflower)	S-(hydroxymethyl)glutathione dehydrogenase (EC 1.1.1.284)	0	96.021	377	15	755
	Lsat_1_v5_gn_8_91980.1	OTF97920	Helianthus annuus (Common sunflower)	Uncharacterized protein	3.43e-30	68.293	82	25	111
	Lsat_1_v5_gn_8_92000.1	OTG28208	Helianthus annuus (Common sunflower)	Putative tetratricopeptide-like helical domain-containing protein	1.01e-120	64.77	369	95	356
	Lsat_1_v5_gn_8_92021.1	OTG37087	Helianthus annuus (Common sunflower)	Putative tetratricopeptide repeat (TPR)-like superfamily protein	0	62.813	839	206	986
	Lsat_1_v5_gn_8_92061.1	OTG28201	Helianthus annuus (Common sunflower)	Putative gnk2-like domain-containing protein	9.47e-145	78.014	282	59	414
	Lsat_1_v5_gn_8_92080.1	OTF94080	Helianthus annuus (Common sunflower)	Putative pre-SET zinc-binding sub-group	0	59.396	729	210	811
	Lsat_1_v5_gn_8_92100.1	OTG28444	Helianthus annuus (Common sunflower)	Uncharacterized protein	2.37e-33	94.737	57	3	121
	Lsat_1_v5_gn_8_92120.1	OTG22531	Helianthus annuus (Common sunflower)	Putative ribosomal protein L16	1.52e-94	68.75	208	49	277
	Lsat_1_v5_gn_8_92140.1	OTG28443	Helianthus annuus (Common sunflower)	Putative differentiation and greening-like 1	6.9e-149	93.023	215	15	417
	Lsat_1_v5_gn_8_92240.1	OTG28440	Helianthus annuus (Common sunflower)	Putative phospholipid sterol acyl transferase 1	0	91.943	633	45	1220
	Lsat_1_v5_gn_8_92261.1	OTG28439	Helianthus annuus (Common sunflower)	Putative rho GDP-dissociation inhibitor	6.01e-126	79.184	245	45	360
	Lsat_1_v5_gn_8_92281.1	OTG22528	Helianthus annuus (Common sunflower)	Putative 43kDa postsynaptic protein	0	70.87	690	182	955
	Lsat_1_v5_gn_8_92300.1	OTG28438	Helianthus annuus (Common sunflower)	Succinate--CoA ligase [ADP-forming] subunit beta, mitochondrial (EC 6.2.1.5) (Succinyl-CoA synthetase beta chain) (SCS-beta)	0	96.69	423	14	828
	Lsat_1_v5_gn_8_92321.1	OTG28437	Helianthus annuus (Common sunflower)	Putative glutathione gamma-glutamylcysteinyltransferase 1	0	83.099	497	56	827
	Lsat_1_v5_gn_8_92341.1	OTG22525	Helianthus annuus (Common sunflower)	Putative CRIB domain-containing protein	2.04e-10	34.375	160	44	58.9
	Lsat_1_v5_gn_8_92361.1	OTF94003	Helianthus annuus (Common sunflower)	Putative ribosomal protein L14, Translation protein SH3-like domain protein	2.34e-89	97.015	134	4	259
	Lsat_1_v5_gn_8_92380.1	PNT47629	Populus trichocarpa (Western balsam poplar) (Populus balsamifera subsp. trichocarpa)	Hypothetical protein	7.23e-77	66.316	190	16	230
	Lsat_1_v5_gn_8_92401.1	OTG28448	Helianthus annuus (Common sunflower)	Protein kinase domain-containing protein	0	81.25	464	59	742
	Lsat_1_v5_gn_8_92421.1	OTG28206	Helianthus annuus (Common sunflower)	Non-specific serine/threonine protein kinase (EC 2.7.11.1)	0	94.572	479	26	927
	Lsat_1_v5_gn_8_92481.1	AT1G16340.4	Arabidopsis thaliana (Mouse-ear cress)	Aldolase superfamily protein	1.87e-08	89.286	28	3	57.4
	Lsat_1_v5_gn_8_92521.1	OTG22521	Helianthus annuus (Common sunflower)	Putative P-loop containing nucleoside triphosphate hydrolases superfamily protein	0	88.194	288	20	518
	Lsat_1_v5_gn_8_92540.1	OTG28369	Helianthus annuus (Common sunflower)	Dolichyl-diphosphooligosaccharide--protein glycosyltransferase subunit 2 (Ribophorin-2)	0	83.494	624	102	1071
	Lsat_1_v5_gn_8_92601.1	Solyc07g021735.1.1	Solanum lycopersicum (Tomato) (Lycopersicon esculentum)	zf-GRF domain-containing protein	1.89e-06	31.868	91	58	47.8
	Lsat_1_v5_gn_8_92641.1	OTG28446	Helianthus annuus (Common sunflower)	ALOG domain-containing protein	3.56e-98	82.486	177	28	285
	Lsat_1_v5_gn_8_92701.1	OTG28788	Helianthus annuus (Common sunflower)	Putative peptidase S24/S26A/S26B/S26C family protein	7.62e-99	94.521	146	8	286
	Lsat_1_v5_gn_8_92740.1	OTG33749	Helianthus annuus (Common sunflower)	Structural maintenance of chromosomes protein	0	85.867	1217	155	2058
	Lsat_1_v5_gn_8_92760.1	OTG28573	Helianthus annuus (Common sunflower)	Putative CRAL-TRIO lipid binding domain, GOLD domain-containing protein	0	75.772	421	98	677
	Lsat_1_v5_gn_8_92780.1	OTG28571	Helianthus annuus (Common sunflower)	Putative KAR-UP F-box 1	0	68.657	402	115	556
	Lsat_1_v5_gn_8_93200.1	OTG28570	Helianthus annuus (Common sunflower)	Putative 11-S seed storage protein, plant, RmlC-like jelly roll fold protein	0	64.672	518	134	665
	Lsat_1_v5_gn_8_93140.1	OTG28570	Helianthus annuus (Common sunflower)	Putative 11-S seed storage protein, plant, RmlC-like jelly roll fold protein	0	65.192	520	128	664
	Lsat_1_v5_gn_8_93101.1	KRG95665	Glycine max (Soybean) (Glycine hispida)	Uncharacterized protein	1.88e-16	41.489	94	41	76.3
	Lsat_1_v5_gn_8_93080.1	OTG28566	Helianthus annuus (Common sunflower)	Putative homeodomain-like protein	1.77e-131	75.502	249	53	375
	Lsat_1_v5_gn_8_93060.1	OTF90341	Helianthus annuus (Common sunflower)	Putative transposase, Ptta/En/Spm, plant	1.74e-09	29.825	171	91	59.3
QTL ID	Transcript ID	Hit ID	Organism	Protein description	E-value	Identity (%)	Alignment length	Number of mismatches	bitscore
QTL_8-89	Lsat_1_v5_gn_8_110101.1	OTG23317	Helianthus annuus (Common sunflower)	Aminopeptidase (EC 3.4.11.-)	0	85.632	870	119	1550
	Lsat_1_v5_gn_8_110081.1	OTF99031	Helianthus annuus (Common sunflower)	Putative aspartic peptidase A1 family	1.48e-165	70.17	352	82	471
	Lsat_1_v5_gn_8_110060.1	OTG36017	Helianthus annuus (Common sunflower)	Putative AWPM-19-like family protein	1.73e-80	74.405	168	41	239
	Lsat_1_v5_gn_8_110041.1	OTG04177	Helianthus annuus (Common sunflower)	Putative alpha/Beta hydrolase fold protein	0	70.686	539	134	748
	Lsat_1_v5_gn_8_109980.1	OTF91436	Helianthus annuus (Common sunflower)	Putative ARM repeat superfamily protein	0	78.034	824	160	1256
	Lsat_1_v5_gn_8_109901.1	KZM83020	Daucus carota subsp. sativus (Carrot)	Uncharacterized protein	0	74.559	397	95	626
	Lsat_1_v5_gn_8_111260.1	OTG02996	Helianthus annuus (Common sunflower)	Putative peptidase S8, subtilisin-related protein	2.36e-33	64.583	96	34	125
	Lsat_1_v5_gn_8_111221.1	OTG34306	Helianthus annuus (Common sunflower)	Putative S-adenosyl-L-methionine-dependent methyltransferases superfamily protein	0	86.186	333	40	588
	Lsat_1_v5_gn_8_111181.1	OTF86853	Helianthus annuus (Common sunflower)	Putative zinc finger, RING/FYVE/PHD-type	3.97e-49	55.357	168	56	164
	Lsat_1_v5_gn_8_111160.1	OTG10595	Helianthus annuus (Common sunflower)	Uncharacterized protein	1.86e-144	80.672	238	46	407
	Lsat_1_v5_gn_8_110781.1	OTG10595	Helianthus annuus (Common sunflower)	Uncharacterized protein	5.22e-142	79.079	239	50	401
	Lsat_1_v5_gn_8_110800.1	AET5Gv20651200.2	Aegilops tauschii subsp. strangulata (Goatgrass)	Peptidylprolyl isomerase (EC 5.2.1.8)	6.81e-20	64.706	68	20	83.2
	Lsat_1_v5_gn_8_110820.1	VIT_12s0028g03770.t01	Vitis vinifera (Grape)	DNA-directed RNA polymerase subunit beta (EC 2.7.7.6)	6.49e-27	78.462	65	14	108
	Lsat_1_v5_gn_8_110840.1	OTG11739	Helianthus annuus (Common sunflower)	Putative 2-oxoglutarate (2OG) and Fe(II)-dependent oxygenase superfamily protein	7.58e-20	56.164	73	29	84.7
	Lsat_1_v5_gn_8_110900.1	OTG06917	Helianthus annuus (Common sunflower)	Putative myb domain, plant, Homeodomain-like protein	8.3e-92	50.847	354	120	280
	Lsat_1_v5_gn_8_110981.1	OTG18991	Helianthus annuus (Common sunflower)	Putative glutaredoxin family protein	6.8e-86	49.673	306	107	262
	Lsat_1_v5_gn_8_111040.1	OTG23873	Helianthus annuus (Common sunflower)	Putative ubiquitin-related domain, Leucine-rich repeat domain, L domain-like protein	0	76.86	363	70	527
	Lsat_1_v5_gn_8_111061.1	OTG12670	Helianthus annuus (Common sunflower)	Protein kinase domain-containing protein	0	81.742	597	88	982
	Lsat_1_v5_gn_8_111360.1	OIT32605	Nicotiana attenuata (Coyote tobacco)	Putative s-adenosylmethionine carrier 2, chloroplastic	3.27e-180	76.38	326	75	505
Lsat_1_v5_gn_	Lsat_1_v5_gn_8_111400.1	OIT39841	Nicotiana attenuata (Coyote tobacco)	Uncharacterized protein	6.49e-51	54.098	183	59	164
QTL ID	Transcript ID	Hit ID	Organism	Protein description	E-value	Identity (%)	Alignment length	Number of mismatches	bitscore
QTL_8-100	Lsat_1_v5_gn_8_122180.1	OTF92967	Helianthus annuus (Common sunflower)	Putative cupredoxin	0	87.823	542	66	996
	Lsat_1_v5_gn_8_122140.1	OTF87062	Helianthus annuus (Common sunflower)	Putative O-methyltransferase COMT-type, S-adenosyl-L-methionine-dependent methyltransferase	0	78.736	348	72	570
	Lsat_1_v5_gn_8_122120.1	OTF87062	Helianthus annuus (Common sunflower)	Putative O-methyltransferase COMT-type, S-adenosyl-L-methionine-dependent methyltransferase	0	74.011	354	90	551
	Lsat_1_v5_gn_8_122100.1	OTG26004	Helianthus annuus (Common sunflower)	Putative transcription factor, TCP	4.63e-24	42.683	164	66	103
	Lsat_1_v5_gn_8_122700.1	OIT03818	Nicotiana attenuata (Coyote tobacco)	Skp1-like protein 21	1.18e-10	81.579	38	7	60.8
	Lsat_1_v5_gn_8_122720.1	OTG29599	Helianthus annuus (Common sunflower)	Putative lisH and RanBPM domains containing protein	3.08e-55	74.809	131	8	176
	Lsat_1_v5_gn_8_122761.1	OTF87062	Helianthus annuus (Common sunflower)	Putative O-methyltransferase COMT-type, S-adenosyl-L-methionine-dependent methyltransferase	0	76.554	354	81	556
	Lsat_1_v5_gn_8_122820.1	OIT03818	Nicotiana attenuata (Coyote tobacco)	Skp1-like protein 21	2.24e-10	81.579	38	7	60.5
	Lsat_1_v5_gn_8_122840.1	OTG29599	Helianthus annuus (Common sunflower)	Putative lisH and RanBPM domains containing protein	2.58e-43	71.186	118	9	150
	Lsat_1_v5_gn_8_122881.1	OTF87062	Helianthus annuus (Common sunflower)	Putative O-methyltransferase COMT-type, S-adenosyl-L-methionine-dependent methyltransferase	0	75.362	345	83	538
	Lsat_1_v5_gn_0_36201.1	OTG11992	Helianthus annuus (Common sunflower)	Putative acyl-CoA N-acyltransferase with RING/FYVE/PHD-type zinc finger protein	3.56e-101	55.66	318	47	320
	Lsat_1_v5_gn_8_122580.1	OTF86153	Helianthus annuus (Common sunflower)	Uncharacterized protein	1.02e-41	34.764	233	113	148
	Lsat_1_v5_gn_8_122461.1	OTG05533	Helianthus annuus (Common sunflower)	Putative serine/threonine/dual specificity protein kinase, catalytic domain-containing protein	0	80.919	566	89	917
	Lsat_1_v5_gn_8_122441.1	OTG19209	Helianthus annuus (Common sunflower)	Putative NB-ARC	4.71e-154	58.272	405	167	464
	Lsat_1_v5_gn_8_122421.1	OTG19154	Helianthus annuus (Common sunflower)	Putative NB-ARC	9.82e-18	54.286	70	30	80.1
	Lsat_1_v5_gn_8_122401.1	OTG19154	Helianthus annuus (Common sunflower)	Putative NB-ARC	5.73e-64	53.75	240	99	219
	Lsat_1_v5_gn_8_122621.1	Zm00001d013644_P003	Zea mays (Maize)	Hypothetical protein	2.05e-43	48.936	188	35	156
	Lsat_1_v5_gn_8_122641.1	OTG24335	Helianthus annuus (Common sunflower)	Neutral ceramidase (EC 3.5.1.23)	1.85e-42	80	95	19	157
	Lsat_1_v5_gn_8_122660.1	OTF85828	Helianthus annuus (Common sunflower)	Methyltransferase (EC 2.1.1.-)	0	91.413	361	30	697
	Lsat_1_v5_gn_8_123101.1	OTF85830	Helianthus annuus (Common sunflower)	Putative proteasome component (PCI) domain-containing protein	0	92.355	484	35	871
	Lsat_1_v5_gn_8_121700.1	OTG05535	Helianthus annuus (Common sunflower)	Putative ATP synthase subunit gamma	0	94.136	324	19	627
	Lsat_1_v5_gn_8_121640.1	OTG19209	Helianthus annuus (Common sunflower)	Putative NB-ARC	0	53.402	970	397	915
	Lsat_1_v5_gn_8_121601.1	OTF85830	Helianthus annuus (Common sunflower)	Putative proteasome component (PCI) domain-containing protein	0	74.946	459	87	658
	Lsat_1_v5_gn_8_121540.1	OTG19209	Helianthus annuus (Common sunflower)	Putative NB-ARC	0	53.653	958	382	917
	Lsat_1_v5_gn_8_121520.1	OTG30397	Helianthus annuus (Common sunflower)	Eukaryotic translation initiation factor 3 subunit G (eIF3g) (Eukaryotic translation initiation factor 3 RNA-binding subunit) (eIF-3 RNA-binding subunit) (Eukaryotic translation initiation factor 3 subunit 4)	0	91.724	290	21	543
	Lsat_1_v5_gn_8_123140.1	OTG35782	Helianthus annuus (Common sunflower)	Putative nuclear shuttle interacting	3.71e-142	82.52	246	31	402
	Lsat_1_v5_gn_8_123161.1	OTG31846	Helianthus annuus (Common sunflower)	Putative SNARE-like superfamily protein	1.93e-100	96.503	143	5	288
	Lsat_1_v5_gn_8_123180.1	OTG05539	Helianthus annuus (Common sunflower)	DUF1279 domain-containing protein	1.95e-78	80	145	21	232
	Lsat_1_v5_gn_8_123201.1	OTG05540	Helianthus annuus (Common sunflower)	Putative aquaporin PIP-type	0	93.907	279	17	537
	Lsat_1_v5_gn_8_123221.1	OTG05542	Helianthus annuus (Common sunflower)	Putative S-phase kinase-associated protein 1-like, SKP1/BTB/POZ domain protein	1.58e-47	61.417	127	44	157
	Lsat_1_v5_gn_8_123241.1	OTF88223	Helianthus annuus (Common sunflower)	Putative S-phase kinase-associated protein 1-like, S-phase kinase-associated protein 1	1.88e-95	87.179	156	19	276
	Lsat_1_v5_gn_8_123281.1	Bo12783s010.1	Brassica oleracea var. oleracea	zf-GRF domain-containing protein	1.35e-10	33.696	92	59	58.9
	Lsat_1_v5_gn_8_124700.1	OTF88221	Helianthus annuus (Common sunflower)	Putative high-affinity nickel-transport family protein	0	83.598	378	46	615
	Lsat_1_v5_gn_8_124381.1	OTG03742	Helianthus annuus (Common sunflower)	Putative graves disease carrier protein	1.67e-56	78.505	107	23	186
	Lsat_1_v5_gn_8_124401.1	OTF88220	Helianthus annuus (Common sunflower)	Putative SBP (S-ribonuclease binding protein) family protein	4.29e-126	71.111	270	66	362
	Lsat_1_v5_gn_8_124480.1	VIT_12s0059g00450.t01	Vitis vinifera (Grape)	DNA topoisomerase I (EC 5.6.2.2) (DNA topoisomerase 1)	4.96e-26	70.149	67	20	104
	Lsat_1_v5_gn_8_124520.1	OTG00982	Helianthus annuus (Common sunflower)	Putative farnesylated protein 6	2.69e-70	97.087	103	3	210
	Lsat_1_v5_gn_8_124541.1	OTG00983	Helianthus annuus (Common sunflower)	Putative basic-leucine zipper (BZIP) transcription factor family protein	4.8e-156	83.582	268	40	439
	Lsat_1_v5_gn_8_124560.1	OTF93710	Helianthus annuus (Common sunflower)	Putative arginine-rich cyclin 1	1.45e-143	74.131	259	66	417
	Lsat_1_v5_gn_8_124580.1	OIT27120	Nicotiana attenuata (Coyote tobacco)	Cyclin-l1-1	1.63e-107	70.476	210	61	323
	Lsat_1_v5_gn_8_124601.1	OTF87493	Helianthus annuus (Common sunflower)	Putative NB-ARC	0	77.941	884	185	1400
	Lsat_1_v5_gn_8_124621.1	OTG18539	Helianthus annuus (Common sunflower)	Putative NB-ARC	0	81.963	876	157	1503
	Lsat_1_v5_gn_8_124640.1	ATMG01410.1	Arabidopsis thaliana (Mouse-ear cress)	Uncharacterized mitochondrial protein AtMg01410 (ORF204)	1.81e-26	42.763	152	47	102
	Lsat_1_v5_gn_8_124781.1	OTG13105	Helianthus annuus (Common sunflower)	Putative NB-ARC	0	56.291	906	355	938
	Lsat_1_v5_gn_8_124761.1	OTG13105	Helianthus annuus (Common sunflower)	Putative NB-ARC	0	57.561	820	311	887
	Lsat_1_v5_gn_8_123301.1	OTG13105	Helianthus annuus (Common sunflower)	Putative NB-ARC	0	53.319	949	362	923
	Lsat_1_v5_gn_8_123401.1	OTG13105	Helianthus annuus (Common sunflower)	Putative NB-ARC	1.2e-76	54.044	272	93	253
	Lsat_1_v5_gn_8_123361.1	OTG13105	Helianthus annuus (Common sunflower)	Putative NB-ARC	2.15e-78	55.056	267	98	258
	Lsat_1_v5_gn_8_123340.1	OTF86598	Helianthus annuus (Common sunflower)	Putative small GTPase superfamily, P-loop containing nucleoside triphosphate hydrolase	2.15e-88	93.985	133	8	264
	Lsat_1_v5_gn_8_124041.1	OTG13105	Helianthus annuus (Common sunflower)	Putative NB-ARC	0	56.841	899	348	951
	Lsat_1_v5_gn_8_124080.1	OTG13105	Helianthus annuus (Common sunflower)	Putative NB-ARC	0	56.76	895	351	952
	Lsat_1_v5_gn_8_124100.1	OTG13105	Helianthus annuus (Common sunflower)	Putative NB-ARC	0	57.302	897	348	972
	Lsat_1_v5_gn_8_124140.1	OTG13105	Helianthus annuus (Common sunflower)	Putative NB-ARC	0	55.938	901	357	945
	Lsat_1_v5_gn_8_124180.1	OTG13105	Helianthus annuus (Common sunflower)	Putative NB-ARC	7.28e-68	54.378	217	95	228
	Lsat_1_v5_gn_8_124201.1	OTF86598	Helianthus annuus (Common sunflower)	Putative small GTPase superfamily, P-loop containing nucleoside triphosphate hydrolase	5.54e-143	97.475	198	5	400
	Lsat_1_v5_gn_8_124281.1	OTG28535	Helianthus annuus (Common sunflower)	Putative HECT domain, Armadillo-type fold protein	0	72.252	1838	368	2374
	Lsat_1_v5_gn_8_124000.1	OTF87059	Helianthus annuus (Common sunflower)	Putative senescence/dehydration-associated protein	0	79.901	403	63	641
	Lsat_1_v5_gn_8_123961.1	OTG06492	Helianthus annuus (Common sunflower)	Putative subtilisin-like serine protease 2	0	89.857	769	67	1426
	Lsat_1_v5_gn_8_123820.1	OTF86765	Helianthus annuus (Common sunflower)	Putative actin depolymerizing factor 5	4.42e-96	97.101	138	4	280
	Lsat_1_v5_gn_8_123740.1	OTF86763	Helianthus annuus (Common sunflower)	Peptidyl-prolyl cis-trans isomerase (PPIase) (EC 5.2.1.8)	6.54e-152	87.288	236	30	426
	Lsat_1_v5_gn_8_123701.1	OTG30715	Helianthus annuus (Common sunflower)	Putative flavin amine oxidase	7.1e-173	87.037	270	35	494
	Lsat_1_v5_gn_8_123541.1	OTF86968	Helianthus annuus (Common sunflower)	Putative major facilitator superfamily protein	0	83.993	556	81	956
	Lsat_1_v5_gn_8_123521.1	OTF86968	Helianthus annuus (Common sunflower)	Putative major facilitator superfamily protein	2.13e-23	78.333	60	13	95.1
	Lsat_1_v5_gn_8_124840.1	OTF86716	Helianthus annuus (Common sunflower)	Dirigent protein	8.03e-101	74.054	185	48	294
	Lsat_1_v5_gn_8_124860.1	OTF86716	Helianthus annuus (Common sunflower)	Dirigent protein	2.18e-101	74.054	185	48	295
	Lsat_1_v5_gn_8_124880.1	OTG37075	Helianthus annuus (Common sunflower)	Putative transducin family protein / WD-40 repeat family protein	4.24e-64	84.921	126	18	217
	Lsat_1_v5_gn_8_124920.1	OTF86717	Helianthus annuus (Common sunflower)	Putative pentatricopeptide repeat (PPR-like) superfamily protein	0	69.748	595	180	895
	Lsat_1_v5_gn_8_124940.1	OTF87056	Helianthus annuus (Common sunflower)	Putative PLC-like phosphodiesterase, TIM beta/alpha-barrel domain-containing protein	0	75.625	320	78	515
	Lsat_1_v5_gn_8_124961.1	OTF86718	Helianthus annuus (Common sunflower)	U6 small nuclear RNA (adenine-(43)-N(6))-methyltransferase (EC 2.1.1.-)	0	79.029	453	68	741
	Lsat_1_v5_gn_8_125021.1	OTF86722	Helianthus annuus (Common sunflower)	Putative auxin transporter-like protein 5	0	95.51	490	21	915
	Lsat_1_v5_gn_8_125040.1	OTG35218	Helianthus annuus (Common sunflower)	Uncharacterized protein	8.45e-102	53.821	301	105	303
	Lsat_1_v5_gn_8_125161.1	OTF86755	Helianthus annuus (Common sunflower)	Putative transferase, Chloramphenicol acetyltransferase-like domain protein	0	70.667	450	132	681
	Lsat_1_v5_gn_8_125180.1	OTF86716	Helianthus annuus (Common sunflower)	Dirigent protein	2.3e-118	87.097	186	23	338
	Lsat_1_v5_gn_8_125440.1	OTF86716	Helianthus annuus (Common sunflower)	Dirigent protein	1.88e-83	65.591	186	59	249
	Lsat_1_v5_gn_8_125061.1	OTG30397	Helianthus annuus (Common sunflower)	Eukaryotic translation initiation factor 3 subunit G (eIF3g) (Eukaryotic translation initiation factor 3 RNA-binding subunit) (eIF-3 RNA-binding subunit) (Eukaryotic translation initiation factor 3 subunit 4)	1.2e-48	75.238	105	18	160
	Lsat_1_v5_gn_8_125520.1	OTG10700	Helianthus annuus (Common sunflower)	Putative G-type lectin S-receptor-like serine/threonine-protein kinase	0	68.453	821	232	1100
	Lsat_1_v5_gn_8_125540.1	OTG10700	Helianthus annuus (Common sunflower)	Putative G-type lectin S-receptor-like serine/threonine-protein kinase	0	69.286	840	239	1144
	Lsat_1_v5_gn_8_125561.1	OTG00262	Helianthus annuus (Common sunflower)	Putative plant neutral invertase family protein	0	91.009	456	39	873
	Lsat_1_v5_gn_8_125581.1	OTF86845	Helianthus annuus (Common sunflower)	Protein transport protein SEC23	0	83.504	879	129	1492
	Lsat_1_v5_gn_8_125601.1	OTG18478	Helianthus annuus (Common sunflower)	Putative ulp1 protease family, C-terminal catalytic domain-containing protein	7.04e-21	40	125	71	99.8
	Lsat_1_v5_gn_8_125620.1	OTG24512	Helianthus annuus (Common sunflower)	Urb2 domain-containing protein	0	65.719	1934	555	2463
	Lsat_1_v5_gn_8_125660.1	OTG30045	Helianthus annuus (Common sunflower)	Putative ankyrin repeat-containing domain, PGG domain protein	4.92e-177	73.684	342	86	516
	Lsat_1_v5_gn_8_125721.1	OTG32470	Helianthus annuus (Common sunflower)	Putative MAP kinase kinase 9	5.47e-179	80.707	311	49	500
	Lsat_1_v5_gn_8_125760.1	OTF93728	Helianthus annuus (Common sunflower)	Putative nucleic acid-binding, OB-fold, Replication protein A, OB domain protein	9.3e-25	33.728	169	104	107
	Lsat_1_v5_gn_8_125780.1	OTF86703	Helianthus annuus (Common sunflower)	Putative glycyl-tRNA synthetase / glycine--tRNA ligase	0	90.556	540	48	1022
	Lsat_1_v5_gn_8_125800.1	OTF86703	Helianthus annuus (Common sunflower)	Putative glycyl-tRNA synthetase / glycine--tRNA ligase	1.77e-80	89.706	136	14	255
	Lsat_1_v5_gn_8_125820.1	OTF86703	Helianthus annuus (Common sunflower)	Putative glycyl-tRNA synthetase / glycine--tRNA ligase	0	92.151	688	51	1320
	Lsat_1_v5_gn_8_125840.1	KZN11041	Daucus carota subsp. sativus (Carrot)	Uncharacterized protein	1.63e-49	57.252	131	51	158
	Lsat_1_v5_gn_8_125861.1	OIT35883	Nicotiana attenuata (Coyote tobacco)	Uncharacterized protein	1.96e-18	46.154	91	49	78.6
	Lsat_1_v5_gn_8_125881.1	OTF86949	Helianthus annuus (Common sunflower)	Putative triosephosphate isomerase protein	0	91.159	328	23	586
	Lsat_1_v5_gn_8_125901.1	OTF86704	Helianthus annuus (Common sunflower)	Putative myc-type, basic helix-loop-helix (BHLH) domain-containing protein	3.89e-147	71.692	325	51	419
	Lsat_1_v5_gn_8_125920.1	OTF86705	Helianthus annuus (Common sunflower)	Putative translocon-associated protein (TRAP), alpha subunit	2.3e-160	89.683	252	26	449
	Lsat_1_v5_gn_8_125940.1	OTF86707	Helianthus annuus (Common sunflower)	Peptidyl-prolyl cis-trans isomerase (PPIase) (EC 5.2.1.8)	5.15e-119	94.152	171	10	337
	Lsat_1_v5_gn_8_125980.1	OTF86709	Helianthus annuus (Common sunflower)	Probable magnesium transporter	0	91.317	334	29	634
	Lsat_1_v5_gn_8_126000.1	OTF87078	Helianthus annuus (Common sunflower)	Putative pollen Ole e 1 allergen and extensin family protein	2.7e-180	77.5	320	58	504
	Lsat_1_v5_gn_8_126020.1	VIT_03s0038g02040.t01	Vitis vinifera (Grape)	Amidase domain-containing protein	0	73.499	483	128	744
	Lsat_1_v5_gn_8_126040.1	OTF86711	Helianthus annuus (Common sunflower)	Dirigent protein	1.04e-113	83.871	186	29	325
	Lsat_1_v5_gn_8_126061.1	OTF86755	Helianthus annuus (Common sunflower)	Putative transferase, Chloramphenicol acetyltransferase-like domain protein	0	70	450	135	670
	Lsat_1_v5_gn_8_126780.1	OTF86838	Helianthus annuus (Common sunflower)	Putative calcium-binding EF-hand family protein	0	86.685	368	48	648
	Lsat_1_v5_gn_8_126741.1	OTG00261	Helianthus annuus (Common sunflower)	Putative GDP-fucose protein O-fucosyltransferase	0	74.776	670	135	988
	Lsat_1_v5_gn_8_126720.1	OTF86740	Helianthus annuus (Common sunflower)	Putative small auxin-up RNA	2.95e-43	68.367	98	31	140
	Lsat_1_v5_gn_8_126681.1	OTF91764	Helianthus annuus (Common sunflower)	Putative RNA-binding KH domain-containing protein	5.79e-17	86.364	44	6	80.9
	Lsat_1_v5_gn_8_126841.1	OIT02993	Nicotiana attenuata (Coyote tobacco)	Folylpolyglutamate synthase (Fragment)	3.28e-27	36.111	216	44	108
	Lsat_1_v5_gn_8_126800.1	OTF86740	Helianthus annuus (Common sunflower)	Putative small auxin-up RNA	5.56e-45	70.408	98	29	144
	Lsat_1_v5_gn_8_126340.1	OTF86734	Helianthus annuus (Common sunflower)	Putative small auxin-up RNA	3.57e-52	71.717	99	28	163
	Lsat_1_v5_gn_8_126320.1	OTF86733	Helianthus annuus (Common sunflower)	Putative small auxin-up RNA	2.39e-52	77.551	98	22	162
	Lsat_1_v5_gn_8_126280.1	OTF86734	Helianthus annuus (Common sunflower)	Putative small auxin-up RNA	1.84e-51	74.227	97	25	165
	Lsat_1_v5_gn_8_126220.1	OTG28874	Helianthus annuus (Common sunflower)	Putative F-box domain, Leucine-rich repeat domain, L domain-like protein	1.32e-135	58.286	350	140	395
	Lsat_1_v5_gn_8_126200.1	OTG29102	Helianthus annuus (Common sunflower)	Putative coatomer subunit zeta-2	1.43e-120	92.655	177	13	341
	Lsat_1_v5_gn_8_126180.1	KZM83247	Daucus carota subsp. sativus (Carrot)	Beta-galactosidase (EC 3.2.1.23)	4.37e-22	89.362	47	5	92.8
	Lsat_1_v5_gn_8_126421.1	OTF86861	Helianthus annuus (Common sunflower)	Putative SAUR-like auxin-responsive protein family	1.81e-57	84.536	97	15	176
	Lsat_1_v5_gn_8_126540.1	OTF86734	Helianthus annuus (Common sunflower)	Putative small auxin-up RNA	7.33e-43	65.657	99	33	139
	Lsat_1_v5_gn_8_126561.1	OTF86738	Helianthus annuus (Common sunflower)	Putative small auxin-up RNA	7.24e-49	72.449	98	27	154
	Lsat_1_v5_gn_8_126641.1	OTF86635	Helianthus annuus (Common sunflower)	Putative SAUR-like auxin-responsive protein family	8.47e-69	93.269	104	7	204
	Lsat_1_v5_gn_8_127401.1	OTG00260	Helianthus annuus (Common sunflower)	Putative YEATS family protein	3.29e-142	91.469	211	18	403
	Lsat_1_v5_gn_8_127440.1	OTG27656	Helianthus annuus (Common sunflower)	Hypothetical protein	3.32e-35	77.143	70	16	118
	Lsat_1_v5_gn_8_127480.1	OTG27656	Helianthus annuus (Common sunflower)	Hypothetical protein	2.04e-48	72.277	101	25	153
	Lsat_1_v5_gn_8_127500.1	OTG27656	Helianthus annuus (Common sunflower)	Hypothetical protein	3.36e-50	73.267	101	24	157
	Lsat_1_v5_gn_8_127520.1	OTG27656	Helianthus annuus (Common sunflower)	Hypothetical protein	1.58e-50	74.747	99	25	158
	Lsat_1_v5_gn_8_127540.1	OTG27652	Helianthus annuus (Common sunflower)	Hypothetical protein	2.98e-52	77.778	99	22	162
	Lsat_1_v5_gn_8_127461.1	OTG27653	Helianthus annuus (Common sunflower)	Putative small auxin-up RNA	4.84e-44	65.657	99	33	142
	Lsat_1_v5_gn_8_127581.1	OTF86656	Helianthus annuus (Common sunflower)	Putative small auxin-up RNA	3.33e-46	72.449	98	26	147
	Lsat_1_v5_gn_8_127621.1	OTG27656	Helianthus annuus (Common sunflower)	Hypothetical protein	2.88e-51	76	100	21	160
	Lsat_1_v5_gn_8_127640.1	OTG27652	Helianthus annuus (Common sunflower)	Hypothetical protein	2.58e-52	78.788	99	21	162
	Lsat_1_v5_gn_8_127661.1	OTG27656	Helianthus annuus (Common sunflower)	Hypothetical protein	1.07e-50	73.267	101	24	159
	Lsat_1_v5_gn_8_127680.1	OTG36835	Helianthus annuus (Common sunflower)	Putative small auxin-up RNA	2.88e-52	78.788	99	21	162
	Lsat_1_v5_gn_8_127720.1	OTG27656	Helianthus annuus (Common sunflower)	Hypothetical protein	2.41e-48	75.758	99	24	152
	Lsat_1_v5_gn_8_127781.1	OTG27656	Helianthus annuus (Common sunflower)	Hypothetical protein	1.85e-51	75.758	99	23	160
	Lsat_1_v5_gn_8_127800.1	OTG27656	Helianthus annuus (Common sunflower)	Hypothetical protein	7.88e-38	66.316	95	32	126
	Lsat_1_v5_gn_8_127861.1	OTG27652	Helianthus annuus (Common sunflower)	Hypothetical protein	9.97e-53	77.778	99	21	164
	Lsat_1_v5_gn_8_127880.1	OTG23595	Helianthus annuus (Common sunflower)	Putative SAUR-like auxin-responsive protein family	2.84e-41	69.474	95	29	134
	Lsat_1_v5_gn_8_127361.1	OTF86658	Helianthus annuus (Common sunflower)	Putative small auxin-up RNA	1.29e-46	72.727	99	24	148
	Lsat_1_v5_gn_8_127340.1	OTG27656	Helianthus annuus (Common sunflower)	Hypothetical protein	3.47e-48	74.49	98	24	152
	Lsat_1_v5_gn_8_127321.1	OTF86658	Helianthus annuus (Common sunflower)	Putative small auxin-up RNA	1.59e-34	74.648	71	18	116
	Lsat_1_v5_gn_8_127241.1	KZN09437	Daucus carota subsp. sativus (Carrot)	Uncharacterized protein	1.22e-14	75.61	41	10	71.2
	Lsat_1_v5_gn_8_127220.1	OTF86665	Helianthus annuus (Common sunflower)	Putative small auxin-up RNA	6.06e-69	81.944	144	20	208
	Lsat_1_v5_gn_8_127201.1	OTF94825	Helianthus annuus (Common sunflower)	Uncharacterized protein	8.06e-18	50.685	73	34	73.9
	Lsat_1_v5_gn_8_127140.1	OTF86461	Helianthus annuus (Common sunflower)	Uncharacterized protein	3.43e-29	94.34	53	3	100
	Lsat_1_v5_gn_8_126900.1	OTF86952	Helianthus annuus (Common sunflower)	Putative amidophosphoribosyltransferase protein	0	87.796	549	47	969
	Lsat_1_v5_gn_8_126921.1	OTF87032	Helianthus annuus (Common sunflower)	tRNA-dihydrouridine(47) synthase [NAD(P)(+)] (EC 1.3.1.-) (tRNA-dihydrouridine synthase 3)	0	76.596	658	109	1002
	Lsat_1_v5_gn_8_126941.1	OTF86955	Helianthus annuus (Common sunflower)	Putative basic-leucine zipper (BZIP) transcription factor family protein	2.36e-161	80.573	314	33	465
	Lsat_1_v5_gn_8_126961.1	OTF86955	Helianthus annuus (Common sunflower)	Putative basic-leucine zipper (BZIP) transcription factor family protein	0	80.787	432	50	664
	Lsat_1_v5_gn_8_127060.1	OTF86956	Helianthus annuus (Common sunflower)	Putative basic pentacysteine 4	1.31e-177	83.439	314	46	497
	Lsat_1_v5_gn_8_127040.1	OTF87149	Helianthus annuus (Common sunflower)	Putative NAD(P)-linked oxidoreductase superfamily protein	0	92.88	309	22	608
	Lsat_1_v5_gn_8_128221.1	OTF86936	Helianthus annuus (Common sunflower)	V-type proton ATPase proteolipid subunit	9.76e-112	99.401	167	1	318
	Lsat_1_v5_gn_8_128201.1	OTF86937	Helianthus annuus (Common sunflower)	Putative YGGT family protein	1.85e-102	80	215	42	300
	Lsat_1_v5_gn_8_128180.1	OTF91544	Helianthus annuus (Common sunflower)	Histone H2A	1.47e-83	88.194	144	16	246
	Lsat_1_v5_gn_8_128160.1	OTF91544	Helianthus annuus (Common sunflower)	Histone H2A	1.11e-82	84.459	148	22	243
	Lsat_1_v5_gn_8_128101.1	OTF86147	Helianthus annuus (Common sunflower)	Putative oxoglutarate/iron-dependent oxygenase	1.03e-170	75.817	306	60	479
	Lsat_1_v5_gn_8_128060.1	OTF91544	Helianthus annuus (Common sunflower)	Histone H2A	7.06e-84	88.194	144	16	246
	Lsat_1_v5_gn_8_128041.1	OTG11017	Helianthus annuus (Common sunflower)	Putative ubiquitin fusion degradation 1	2.13e-170	79.553	313	56	481
	Lsat_1_v5_gn_8_128001.1	OTG13431	Helianthus annuus (Common sunflower)	Putative ankyrin repeat-containing domain, PGG domain protein	5.57e-78	72.727	165	45	241
	Lsat_1_v5_gn_8_127980.1	KRH24364	Glycine max (Soybean) (Glycine hispida)	Uncharacterized protein	0	74.438	356	84	547
	Lsat_1_v5_gn_8_127960.1	OTG22748	Helianthus annuus (Common sunflower)	Kinesin-like protein	0	84.65	899	101	1526
	Lsat_1_v5_gn_8_128741.1	OTF86606	Helianthus annuus (Common sunflower)	Putative B-box type zinc finger family protein	5.26e-46	51.075	186	32	154
	Lsat_1_v5_gn_8_128721.1	OTF86607	Helianthus annuus (Common sunflower)	Putative SWIB/MDM2 domain, GYF domain, Plus-3 domain, Zinc finger, RING/FYVE/PHD-type	0	55.665	1324	391	1213
	Lsat_1_v5_gn_8_128700.1	OTF87147	Helianthus annuus (Common sunflower)	Putative coiled-coil domain-containing protein 90-like protein	3.27e-132	83.621	232	21	375
	Lsat_1_v5_gn_8_128681.1	OTF96645	Helianthus annuus (Common sunflower)	Putative SH3 domain-containing protein	0	91.375	371	29	659
	Lsat_1_v5_gn_8_128660.1	OTF96644	Helianthus annuus (Common sunflower)	Putative squalene/phytoene synthase	0	65.657	396	70	515
	Lsat_1_v5_gn_8_128621.1	OTF96643	Helianthus annuus (Common sunflower)	Putative transmembrane protein 97, predicted	6.1e-96	85.542	166	24	280
	Lsat_1_v5_gn_8_128601.1	OTF95578	Helianthus annuus (Common sunflower)	Putative alpha/beta-Hydrolases superfamily protein	0	81.299	385	60	617
	Lsat_1_v5_gn_8_128561.1	OTF92952	Helianthus annuus (Common sunflower)	Putative importin-7-like protein	3.13e-23	91.489	47	4	99
	Lsat_1_v5_gn_8_128540.1	OTF96640	Helianthus annuus (Common sunflower)	Uncharacterized protein	2.92e-85	64.824	199	36	253
	Lsat_1_v5_gn_8_128480.1	OTF86043	Helianthus annuus (Common sunflower)	Uncharacterized protein	4.39e-86	61.053	190	74	256
	Lsat_1_v5_gn_8_128461.1	OTG08932	Helianthus annuus (Common sunflower)	Putative t-SNARE	6.56e-176	91.667	288	24	491
	Lsat_1_v5_gn_8_128420.1	OTG28376	Helianthus annuus (Common sunflower)	Isocitrate lyase	0	94.746	571	30	1140
	Lsat_1_v5_gn_8_128381.1	OTG15246	Helianthus annuus (Common sunflower)	Putative tetratricopeptide repeat (TPR)-like superfamily protein	1.57e-33	59.259	108	22	129
	Lsat_1_v5_gn_8_128321.1	OTG37607	Helianthus annuus (Common sunflower)	Putative toprim domain, Twinkle-like protein	1.72e-70	73.684	152	34	226
	Lsat_1_v5_gn_8_128280.1	KZM96530	Daucus carota subsp. sativus (Carrot)	Ubiquitin-like domain-containing protein	8.66e-30	68.919	74	23	107
	Lsat_1_v5_gn_8_129120.1	OTG11094	Helianthus annuus (Common sunflower)	Peroxidase (EC 1.11.1.7)	5.4e-178	79.054	296	61	498
	Lsat_1_v5_gn_8_129141.1	OTG11094	Helianthus annuus (Common sunflower)	Peroxidase (EC 1.11.1.7)	6.37e-171	77.703	296	65	480
	Lsat_1_v5_gn_8_129161.1	OTG11094	Helianthus annuus (Common sunflower)	Peroxidase (EC 1.11.1.7)	1.91e-156	73.649	296	62	443
	Lsat_1_v5_gn_8_129201.1	OTF95904	Helianthus annuus (Common sunflower)	Putative methionine--tRNA ligase	3.98e-33	63.393	112	28	132
	Lsat_1_v5_gn_8_129240.1	OTG11094	Helianthus annuus (Common sunflower)	Peroxidase (EC 1.11.1.7)	7.76e-171	77.703	296	65	480
	Lsat_1_v5_gn_8_129280.1	OTG11094	Helianthus annuus (Common sunflower)	Peroxidase (EC 1.11.1.7)	3.09e-171	77.703	296	65	481
	Lsat_1_v5_gn_8_129300.1	OTG11094	Helianthus annuus (Common sunflower)	Peroxidase (EC 1.11.1.7)	3.09e-171	77.703	296	65	481
	Lsat_1_v5_gn_8_129320.1	OTG11094	Helianthus annuus (Common sunflower)	Peroxidase (EC 1.11.1.7)	8.54e-100	75.789	190	45	295
	Lsat_1_v5_gn_8_128920.1	OTG36073	Helianthus annuus (Common sunflower)	Putative oligopeptide transporter	3.07e-26	57.292	96	32	105
	Lsat_1_v5_gn_8_128901.1	OTG33085	Helianthus annuus (Common sunflower)	Putative nucleotidyltransferase family protein	2.73e-26	67.949	78	20	105
	Lsat_1_v5_gn_8_129341.1	OTF93941	Helianthus annuus (Common sunflower)	Putative F-box domain, Leucine-rich repeat domain, L domain-like protein	8.68e-17	58.14	86	31	78.2
Lsat_1_v5_gn_	Lsat_1_v5_gn_8_129360.1	OTF87145	Helianthus annuus (Common sunflower)	3-hydroxy-3-methylglutaryl coenzyme A reductase (HMG-CoA reductase) (EC 1.1.1.34)	0	79.322	590	85	914
QTL ID	Transcript ID	Hit ID	Organism	Protein description	E-value	Identity (%)	Alignment length	Number of mismatches	bitscore
QTL_9-27	Lsat_1_v5_gn_9_40860.1	OTG33988	Helianthus annuus (Common sunflower)	Uncharacterized protein	0	69.231	377	102	527
	Lsat_1_v5_gn_9_40940.1	OTG26735	Helianthus annuus (Common sunflower)	Putative HSP20-like chaperone	8.59e-35	38.191	199	96	127
	Lsat_1_v5_gn_9_40961.1	VIT_18s0072g00470.t01	Vitis vinifera (Grape)	BZIP domain-containing protein	4.14e-82	51.097	319	93	253
	Lsat_1_v5_gn_9_40981.1	OTG05498	Helianthus annuus (Common sunflower)	Putative concanavalin A-like lectin/glucanase domain-containing protein	1.18e-116	73.832	214	41	334
	Lsat_1_v5_gn_9_41001.1	PNS96515	Populus trichocarpa (Western balsam poplar) (Populus balsamifera subsp. trichocarpa)	Myb_DNA-bind_3 domain-containing protein	1.63e-52	39.051	274	144	178
	Lsat_1_v5_gn_9_41041.1	OTG05498	Helianthus annuus (Common sunflower)	Putative concanavalin A-like lectin/glucanase domain-containing protein	1.34e-119	77.451	204	42	342
	Lsat_1_v5_gn_9_41100.1	OTG06524	Helianthus annuus (Common sunflower)	Putative sphingomyelin synthetase family protein	0	88.942	416	39	763
	Lsat_1_v5_gn_9_41160.1	OTG06523	Helianthus annuus (Common sunflower)	Putative thioredoxin	7.87e-76	77.778	144	25	228
	Lsat_1_v5_gn_9_41180.1	OTG06522	Helianthus annuus (Common sunflower)	Putative SET domain-containing protein	2.62e-166	55.075	601	189	488
	Lsat_1_v5_gn_9_41200.1	HORVU3Hr1G112050.2	Hordeum vulgare subsp. vulgare (Domesticated barley)	Uncharacterized protein	4.39e-23	64.286	70	25	90.5
	Lsat_1_v5_gn_9_41220.1	OTG09653	Helianthus annuus (Common sunflower)	Cellulose synthase (EC 2.4.1.12)	0	89.872	1096	96	1974
	Lsat_1_v5_gn_9_41900.1	OTG09652	Helianthus annuus (Common sunflower)	Putative ribosomal protein 1	0	97.429	389	10	790
	Lsat_1_v5_gn_9_41920.1	OTF96299	Helianthus annuus (Common sunflower)	RuvB-like helicase (EC 3.6.4.12)	0	91.379	464	16	841
	Lsat_1_v5_gn_9_41940.1	VIT_18s0072g00310.t01	Vitis vinifera (Grape)	Uncharacterized protein	0	85.135	444	45	777
	Lsat_1_v5_gn_9_41960.1	OTG34333	Helianthus annuus (Common sunflower)	Putative DNA-binding domain-containing protein	5.25e-80	52.941	425	131	254
	Lsat_1_v5_gn_9_41980.1	Solyc03g112180.1.1.1	Solanum lycopersicum (Tomato) (Lycopersicon esculentum)	PMEI domain-containing protein	3.36e-07	27.143	140	89	52.8
	Lsat_1_v5_gn_9_42001.1	OTG09633	Helianthus annuus (Common sunflower)	S-acyltransferase (EC 2.3.1.225) (Palmitoyltransferase)	0	82.906	351	51	608
	Lsat_1_v5_gn_9_42020.1	OTF84434	Helianthus annuus (Common sunflower)	Hypothetical protein	0	84.273	674	47	1038
	Lsat_1_v5_gn_9_42040.1	PNT37554	Populus trichocarpa (Western balsam poplar) (Populus balsamifera subsp. trichocarpa)	Uncharacterized protein	8.65e-28	60.44	91	24	99.8
	Lsat_1_v5_gn_9_42060.1	OTF90567	Helianthus annuus (Common sunflower)	Putative binding protein	1.18e-21	78.947	57	11	90.1
	Lsat_1_v5_gn_9_42081.1	OTG06519	Helianthus annuus (Common sunflower)	Putative amino acid transporter, transmembrane domain-containing protein	0	85.361	485	61	855
	Lsat_1_v5_gn_9_42101.1	OTG06518	Helianthus annuus (Common sunflower)	Putative one-helix protein 2	2.6e-70	76.19	168	37	213
	Lsat_1_v5_gn_9_42121.1	OIT30908	Nicotiana attenuata (Coyote tobacco)	Uncharacterized protein	8.62e-33	46.591	176	71	119
	Lsat_1_v5_gn_9_42141.1	OTG06517	Helianthus annuus (Common sunflower)	Uncharacterized protein	3.51e-86	75.275	182	27	254
	Lsat_1_v5_gn_9_42160.1	OTG06515	Helianthus annuus (Common sunflower)	Putative nucleotide-sugar transporter family protein	0	94.704	321	16	599
	Lsat_1_v5_gn_9_42181.1	OTG06514	Helianthus annuus (Common sunflower)	PPD (Fragment)	0	83.319	1169	117	1860
	Lsat_1_v5_gn_9_42201.1	OTG08544	Helianthus annuus (Common sunflower)	Putative pyridoxal phosphate (PLP)-dependent transferases superfamily protein	0	78.981	471	94	729
	Lsat_1_v5_gn_9_42261.1	OTG08544	Helianthus annuus (Common sunflower)	Putative pyridoxal phosphate (PLP)-dependent transferases superfamily protein	0	78.556	471	96	731
	Lsat_1_v5_gn_9_42281.1	PNT56616	Populus trichocarpa (Western balsam poplar) (Populus balsamifera subsp. trichocarpa)	Phosphotransferase (EC 2.7.1.-)	4.82e-17	72.727	55	9	77.4
	Lsat_1_v5_gn_9_42301.1	OTG06512	Helianthus annuus (Common sunflower)	Putative DNAse I-like superfamily protein	0	69.678	653	146	900
	Lsat_1_v5_gn_9_42380.1	OTG06511	Helianthus annuus (Common sunflower)	Putative nucleic acid-binding proteins superfamily	0	79.719	498	87	755
	Lsat_1_v5_gn_9_42400.1	OIT20152	Nicotiana attenuata (Coyote tobacco)	Uncharacterized protein	8.28e-125	60.952	315	100	372
	Lsat_1_v5_gn_9_42421.1	OTG06510	Helianthus annuus (Common sunflower)	Hypoxanthine phosphoribosyltransferase (EC 2.4.2.8)	9.8e-103	80.319	188	35	298
	Lsat_1_v5_gn_9_42440.1	OTG08608	Helianthus annuus (Common sunflower)	Uncharacterized protein	4.83e-43	66.129	124	35	145
	Lsat_1_v5_gn_9_42461.1	OTG34136	Helianthus annuus (Common sunflower)	Putative MALE GAMETOPHYTE DEFECTIVE 1	8.35e-138	82.845	239	39	390
	Lsat_1_v5_gn_9_42481.1	OTG25118	Helianthus annuus (Common sunflower)	Uncharacterized protein	1.69e-150	80.556	252	49	424
	Lsat_1_v5_gn_9_42501.1	OTG06509	Helianthus annuus (Common sunflower)	Uncharacterized protein	3.77e-88	52.756	254	118	265
	Lsat_1_v5_gn_9_42560.1	HORVU3Hr1G050590.7	Hordeum vulgare subsp. vulgare (Domesticated barley)	WRKY domain-containing protein	2.79e-35	67.857	84	23	121
	Lsat_1_v5_gn_9_42581.1	OTG06547	Helianthus annuus (Common sunflower)	Uncharacterized protein	4.27e-106	84.444	180	25	306
	Lsat_1_v5_gn_9_42620.1	OTG06545	Helianthus annuus (Common sunflower)	F-actin-capping protein subunit beta	1.46e-156	86.381	257	34	439
	Lsat_1_v5_gn_9_42641.1	OTG06544	Helianthus annuus (Common sunflower)	Putative HSP20-like chaperone	7.55e-80	80.822	146	28	239
	Lsat_1_v5_gn_9_42661.1	OTG06544	Helianthus annuus (Common sunflower)	Putative HSP20-like chaperone	5.23e-81	72.872	188	44	242
	Lsat_1_v5_gn_9_42680.1	OTG32051	Helianthus annuus (Common sunflower)	Putative tetratricopeptide repeat (TPR)-like superfamily protein	0	76.897	580	130	952
	Lsat_1_v5_gn_9_42701.1	OTG06542	Helianthus annuus (Common sunflower)	Putative fatty acid hydroxylase	3.78e-178	92.607	257	19	493
	Lsat_1_v5_gn_9_42720.1	OTG09643	Helianthus annuus (Common sunflower)	Putative NAC domain containing protein 17	5.46e-123	46.283	538	200	377
	Lsat_1_v5_gn_9_42760.1	OTG06541	Helianthus annuus (Common sunflower)	Putative tetratricopeptide-like helical domain, DYW domain protein	0	81.416	565	104	977
	Lsat_1_v5_gn_9_42801.1	OTG06539	Helianthus annuus (Common sunflower)	Laccase (EC 1.10.3.2) (Benzenediol:oxygen oxidoreductase) (Diphenol oxidase) (Urishiol oxidase)	0	80.423	567	105	947
	Lsat_1_v5_gn_9_42821.1	OTG34536	Helianthus annuus (Common sunflower)	Reticulon-like protein	0	86.348	564	77	1027
	Lsat_1_v5_gn_9_42841.1	OTG06538	Helianthus annuus (Common sunflower)	Uncharacterized protein	2.72e-10	53.398	103	26	56.2
	Lsat_1_v5_gn_9_42940.1	OTG06537	Helianthus annuus (Common sunflower)	Putative leucine-rich repeat protein, plant-type	0	96.007	601	23	1095
	Lsat_1_v5_gn_9_42961.1	OTG06536	Helianthus annuus (Common sunflower)	Putative mitochodrial transcription termination factor	8.83e-176	63.71	372	133	497
	Lsat_1_v5_gn_9_43001.1	OTG06536	Helianthus annuus (Common sunflower)	Putative mitochodrial transcription termination factor	3.15e-92	47.163	282	149	281
	Lsat_1_v5_gn_9_43021.1	OTG06536	Helianthus annuus (Common sunflower)	Putative mitochodrial transcription termination factor	1.64e-96	43.132	364	199	296
	Lsat_1_v5_gn_9_43060.1	OTG06534	Helianthus annuus (Common sunflower)	Putative transducin family protein / WD-40 repeat family protein	0	80.102	392	77	616
	Lsat_1_v5_gn_9_43080.1	OTG06533	Helianthus annuus (Common sunflower)	Uncharacterized protein	1.78e-52	67.568	111	33	164
	Lsat_1_v5_gn_9_43101.1	OTG06532	Helianthus annuus (Common sunflower)	Putative TGA1A-related protein	0	81.37	365	67	615
	Lsat_1_v5_gn_9_43120.1	OTG19801	Helianthus annuus (Common sunflower)	Putative myb/SANT-like domain, Harbinger transposase-derived nuclease domain protein	4.24e-100	52.961	304	104	312
	Lsat_1_v5_gn_9_43161.1	OTG28166	Helianthus annuus (Common sunflower)	Putative mitochodrial transcription termination factor	5.49e-175	69.88	332	100	493
	Lsat_1_v5_gn_9_43180.1	OTG04551	Helianthus annuus (Common sunflower)	Putative pentatricopeptide repeat (PPR) superfamily protein	0	75.162	616	136	947
	Lsat_1_v5_gn_9_43200.1	OTG25116	Helianthus annuus (Common sunflower)	NEDD8-activating enzyme E1 regulatory subunit	0	84.291	522	49	906
	Lsat_1_v5_gn_9_43240.1	OTG06530	Helianthus annuus (Common sunflower)	Putative eukaryotic aspartyl protease family protein	0	82.794	494	80	771
	Lsat_1_v5_gn_9_43261.1	OTG28698	Helianthus annuus (Common sunflower)	Gamma-tubulin complex component	0	71.177	739	164	1040
	Lsat_1_v5_gn_9_43280.1	KZM95372	Daucus carota subsp. sativus (Carrot)	Uncharacterized protein	2.07e-11	45.902	61	28	57.4
	Lsat_1_v5_gn_9_43300.1	KZM95372	Daucus carota subsp. sativus (Carrot)	Uncharacterized protein	8.32e-13	49.206	63	27	60.8
	Lsat_1_v5_gn_9_43321.1	KZM95372	Daucus carota subsp. sativus (Carrot)	Uncharacterized protein	3.11e-12	50.82	61	24	59.7
	Lsat_1_v5_gn_9_43360.1	OTG06592	Helianthus annuus (Common sunflower)	Uncharacterized protein	0	52.772	938	310	804
	Lsat_1_v5_gn_9_43381.1	VIT_18s0001g04700.t01	Vitis vinifera (Grape)	Membrane-anchored ubiquitin-fold protein	5.82e-61	76.271	118	27	186
	Lsat_1_v5_gn_9_44740.1	PNT48718	Populus trichocarpa (Western balsam poplar) (Populus balsamifera subsp. trichocarpa)	Uncharacterized protein	6.85e-16	42.982	114	48	77
	Lsat_1_v5_gn_9_44720.1	OIT38705	Nicotiana attenuata (Coyote tobacco)	DFRP_C domain-containing protein	6.99e-29	61.25	80	28	102
	Lsat_1_v5_gn_9_44680.1	OTG06591	Helianthus annuus (Common sunflower)	Putative signal transduction histidine kinase, phosphotransfer (Hpt) domain-containing protein	6.48e-102	91.558	154	13	296
	Lsat_1_v5_gn_9_44660.1	Solyc08g080730.3.1	Solanum lycopersicum (Tomato) (Lycopersicon esculentum)	Uncharacterized protein	2.44e-29	55.046	109	25	109
	Lsat_1_v5_gn_9_44640.1	OTG06590	Helianthus annuus (Common sunflower)	Putative low affinity sulfate transporter	0	88.209	670	76	1223
	Lsat_1_v5_gn_9_44560.1	OTG25112	Helianthus annuus (Common sunflower)	Putative SLC26A/SulP transporter	0	82.893	643	90	1069
	Lsat_1_v5_gn_9_44441.1	OTG06588	Helianthus annuus (Common sunflower)	Putative sulfate transporter 1,3	0	87.234	658	83	1182
	Lsat_1_v5_gn_9_44420.1	OTG06587	Helianthus annuus (Common sunflower)	Putative acetyl-CoA carboxylase 1	0	89.955	2220	220	4171
	Lsat_1_v5_gn_9_44400.1	PNT36942	Populus trichocarpa (Western balsam poplar) (Populus balsamifera subsp. trichocarpa)	Hypothetical protein	3.3e-49	58.94	151	26	173
	Lsat_1_v5_gn_9_44381.1	Solyc06g050520.2.1	Solanum lycopersicum (Tomato) (Lycopersicon esculentum)	AP2/ERF domain-containing protein	2.16e-36	79.167	72	15	130
	Lsat_1_v5_gn_9_44300.1	Solyc04g072780.3.1	Solanum lycopersicum (Tomato) (Lycopersicon esculentum)	FLZ-type domain-containing protein	1.03e-48	52.326	172	61	158
	Lsat_1_v5_gn_9_44281.1	OIT39302	Nicotiana attenuata (Coyote tobacco)	zf-GRF domain-containing protein	1.66e-06	39.655	58	34	46.6
	Lsat_1_v5_gn_9_44101.1	OTG35141	Helianthus annuus (Common sunflower)	Putative snf7 family	5.81e-30	52.586	116	47	111
	Lsat_1_v5_gn_9_44040.1	OTG06582	Helianthus annuus (Common sunflower)	Putative actin cross-linking, Fascin, Glycoside hydrolase	0	80.04	506	101	861
	Lsat_1_v5_gn_9_44021.1	OTG20633	Helianthus annuus (Common sunflower)	Putative senescence regulator S40	1.27e-40	50.857	175	71	140
	Lsat_1_v5_gn_9_44001.1	OIT05599	Nicotiana attenuata (Coyote tobacco)	Arm repeat protein interacting with abf2	2.32e-84	75.843	178	43	272
	Lsat_1_v5_gn_9_43980.1	OTG27393	Helianthus annuus (Common sunflower)	Putative phospholipase-like protein	8.22e-07	27.586	116	80	53.1
	Lsat_1_v5_gn_9_43941.1	OTG06583	Helianthus annuus (Common sunflower)	Putative cytochrome P450	0	64.634	492	171	665
	Lsat_1_v5_gn_9_43440.1	OTG06583	Helianthus annuus (Common sunflower)	Putative cytochrome P450	0	63.73	488	174	648
	Lsat_1_v5_gn_9_43500.1	HORVU7Hr1G021170.1	Hordeum vulgare subsp. vulgare (Domesticated barley)	Uncharacterized protein	7.02e-10	85.294	34	1	53.9
	Lsat_1_v5_gn_9_43520.1	PNT22846	Populus trichocarpa (Western balsam poplar) (Populus balsamifera subsp. trichocarpa)	Hypothetical protein	7.18e-25	91.837	49	3	92.8
	Lsat_1_v5_gn_9_43540.1	OTG06583	Helianthus annuus (Common sunflower)	Putative cytochrome P450	0	65.58	491	163	675
	Lsat_1_v5_gn_9_43561.1	KRG90153	Glycine max (Soybean) (Glycine hispida)	RRM domain-containing protein	3.22e-10	36.905	84	53	61.6
	Lsat_1_v5_gn_9_43580.1	OTG34368	Helianthus annuus (Common sunflower)	Putative pollen Ole e 1 allergen and extensin family protein	7.73e-99	85.535	159	23	285
	Lsat_1_v5_gn_9_43601.1	OTG06586	Helianthus annuus (Common sunflower)	Putative SEC12P-like 2 protein	0	78.61	374	80	595
	Lsat_1_v5_gn_9_43641.1	OTF85342	Helianthus annuus (Common sunflower)	Uncharacterized protein	8.52e-62	84.259	108	16	187
	Lsat_1_v5_gn_9_43681.1	OTG25396	Helianthus annuus (Common sunflower)	Putative glycoside hydrolase family 3 C-terminal domain-containing protein	0	77.734	768	159	1238
	Lsat_1_v5_gn_9_43700.1	OTF96245	Helianthus annuus (Common sunflower)	Putative related to AP2 4	5.21e-138	72.698	315	68	396
	Lsat_1_v5_gn_9_43721.1	OTG10072	Helianthus annuus (Common sunflower)	Hypothetical protein	2.4e-93	77.717	184	19	272
	Lsat_1_v5_gn_9_43801.1	PNT37098	Populus trichocarpa (Western balsam poplar) (Populus balsamifera subsp. trichocarpa)	Uncharacterized protein	0	82.124	386	69	703
	Lsat_1_v5_gn_9_43820.1	KRH43204	Glycine max (Soybean) (Glycine hispida)	Uncharacterized protein	4.94e-38	35.931	231	128	137
	Lsat_1_v5_gn_9_43840.1	OTF96192	Helianthus annuus (Common sunflower)	Uncharacterized protein	7.7e-152	71.848	341	80	433
	Lsat_1_v5_gn_9_43881.1	OTF96158	Helianthus annuus (Common sunflower)	Putative tetratricopeptide-like helical domain-containing protein	0	75.971	412	99	674
	Lsat_1_v5_gn_9_41300.1	PNT48779	Populus trichocarpa (Western balsam poplar) (Populus balsamifera subsp. trichocarpa)	VQ domain-containing protein	2.94e-30	43.284	201	64	120
	Lsat_1_v5_gn_9_41360.1	OTG25414	Helianthus annuus (Common sunflower)	Putative major facilitator superfamily protein	0	82.651	513	81	835
	Lsat_1_v5_gn_9_41341.1	OTG25413	Helianthus annuus (Common sunflower)	Putative S-adenosyl-L-methionine-dependent methyltransferases superfamily protein	0	76.048	334	78	534
	Lsat_1_v5_gn_9_41380.1	OTF96240	Helianthus annuus (Common sunflower)	DUF4057 domain-containing protein	3.53e-178	86.552	290	29	496
	Lsat_1_v5_gn_9_41400.1	KRH21780	Glycine max (Soybean) (Glycine hispida)	Peptidylprolyl isomerase (EC 5.2.1.8)	5.9e-71	89.286	112	12	211
	Lsat_1_v5_gn_9_41421.1	OTG25411	Helianthus annuus (Common sunflower)	Annexin	0	83.81	315	51	548
	Lsat_1_v5_gn_9_41461.1	OTG30559	Helianthus annuus (Common sunflower)	Protein kinase domain-containing protein	0	66.699	1030	328	1372
	Lsat_1_v5_gn_9_41540.1	OTG10871	Helianthus annuus (Common sunflower)	Cytochrome P450 (Putative cytochrome P450, family 93, subfamily D, polypeptide 1)	9.96e-115	76.056	213	50	347
	Lsat_1_v5_gn_9_41561.1	OTG25410	Helianthus annuus (Common sunflower)	Putative nucleotide-binding alpha-beta plait domain-containing protein	5.9e-90	72.491	269	58	271
	Lsat_1_v5_gn_9_41620.1	OTF96237	Helianthus annuus (Common sunflower)	Uncharacterized protein	1.96e-108	77.5	200	41	312
	Lsat_1_v5_gn_9_41660.1	OTG25409	Helianthus annuus (Common sunflower)	Putative homeodomain-like protein	3.61e-140	67.372	331	73	402
	Lsat_1_v5_gn_9_41700.1	OTG25233	Helianthus annuus (Common sunflower)	Putative cryptochrome 1	0	80.058	687	102	1066
	Lsat_1_v5_gn_9_41721.1	OTF96069	Helianthus annuus (Common sunflower)	Putative major intrinsic protein, Aquaporin-like protein	5.76e-127	79.452	219	44	364
	Lsat_1_v5_gn_9_41741.1	OTG25232	Helianthus annuus (Common sunflower)	Putative APR-like 4	1.47e-176	76.677	313	67	494
	Lsat_1_v5_gn_9_41781.1	OTG25230	Helianthus annuus (Common sunflower)	Putative S-adenosyl-L-methionine-dependent methyltransferases superfamily protein	0	85.481	675	94	1206
	Lsat_1_v5_gn_9_41801.1	OTF96302	Helianthus annuus (Common sunflower)	Uncharacterized protein	2.33e-115	82.447	188	32	329
	Lsat_1_v5_gn_9_41821.1	OTG25171	Helianthus annuus (Common sunflower)	Dolichyl-diphosphooligosaccharide--protein glycosyltransferase subunit 1	0	84.641	612	93	1065
	Lsat_1_v5_gn_9_41841.1	OTF96298	Helianthus annuus (Common sunflower)	S-acyltransferase (EC 2.3.1.225) (Palmitoyltransferase)	0	83.089	615	70	993
	Lsat_1_v5_gn_9_41861.1	OTF99684	Helianthus annuus (Common sunflower)	Putative nucleic acid-binding, OB-fold-like protein	4.18e-67	59.901	202	78	214
	Lsat_1_v5_gn_0_40520.1	OTG25173	Helianthus annuus (Common sunflower)	Putative expressed protein localized to the inner membrane of the chloroplast	1.29e-79	74.096	166	36	236
	Lsat_1_v5_gn_0_40540.1	OTF96296	Helianthus annuus (Common sunflower)	Glyceraldehyde-3-phosphate dehydrogenase (EC 1.2.1.-)	0	94.823	367	19	661
	Lsat_1_v5_gn_9_45761.1	OTG25175	Helianthus annuus (Common sunflower)	PPM-type phosphatase domain-containing protein	0	84.456	386	55	678
	Lsat_1_v5_gn_9_45721.1	OTF96295	Helianthus annuus (Common sunflower)	Putative galactose oxidase/kelch repeat superfamily protein	0	73.288	584	129	872
	Lsat_1_v5_gn_9_45700.1	OTG25178	Helianthus annuus (Common sunflower)	RING-type E3 ubiquitin transferase (EC 2.3.2.27)	0	83.995	806	129	1344
	Lsat_1_v5_gn_9_45660.1	OTG34242	Helianthus annuus (Common sunflower)	Malate dehydrogenase (EC 1.1.1.37)	0	87.534	369	41	660
	Lsat_1_v5_gn_9_45640.1	OTG31656	Helianthus annuus (Common sunflower)	Obg-like ATPase 1	0	90.168	417	39	766
	Lsat_1_v5_gn_9_45620.1	OTF97052	Helianthus annuus (Common sunflower)	Putative NB-ARC domain-containing disease resistance protein	0	41.675	1027	464	698
	Lsat_1_v5_gn_9_45540.1	OTF97052	Helianthus annuus (Common sunflower)	Putative NB-ARC domain-containing disease resistance protein	0	43.805	1025	451	742
	Lsat_1_v5_gn_9_45480.1	OTF96806	Helianthus annuus (Common sunflower)	Putative bromodomain-containing protein	4.34e-167	63.252	449	102	484
	Lsat_1_v5_gn_9_45401.1	OTG25179	Helianthus annuus (Common sunflower)	Putative transport and Golgi organization protein	0	85.036	274	41	503
	Lsat_1_v5_gn_9_45381.1	OTG02881	Helianthus annuus (Common sunflower)	Putative high mobility group box domain-containing protein	6.87e-62	85.455	110	16	189
	Lsat_1_v5_gn_9_45360.1	OTG30487	Helianthus annuus (Common sunflower)	Putative toll/interleukin-1 receptor (TIR) domain-containing protein	0	66.628	854	260	1087
	Lsat_1_v5_gn_9_45340.1	OTF99416	Helianthus annuus (Common sunflower)	Putative DNA glycosylase	1.58e-24	57.895	95	35	103
	Lsat_1_v5_gn_9_45300.1	OTG25180	Helianthus annuus (Common sunflower)	Glycosyltransferase family 92 protein (EC 2.4.1.-)	0	64.669	634	163	808
	Lsat_1_v5_gn_9_45280.1	OTG05279	Helianthus annuus (Common sunflower)	Putative release factor	6.19e-25	95.833	48	2	100
	Lsat_1_v5_gn_9_45260.1	OTG12678	Helianthus annuus (Common sunflower)	Putative phospholipid:diacylglycerol acyltransferase	4.45e-39	82.278	79	13	141
	Lsat_1_v5_gn_9_45201.1	OTF96292	Helianthus annuus (Common sunflower)	Putative BTB/POZ domain-containing protein	0	86.849	806	103	1428
	Lsat_1_v5_gn_9_45181.1	OTG25181	Helianthus annuus (Common sunflower)	Dolichol-phosphate mannosyltransferase subunit 1 (EC 2.4.1.83)	1.4e-164	94.468	235	13	457
	Lsat_1_v5_gn_9_45161.1	OTG25359	Helianthus annuus (Common sunflower)	Putative HXXXD-type acyl-transferase family protein	0	74.773	440	110	681
	Lsat_1_v5_gn_9_45140.1	OTG25360	Helianthus annuus (Common sunflower)	Putative pentatricopeptide repeat (PPR-like) superfamily protein	0	83.524	698	103	1132
	Lsat_1_v5_gn_9_45101.1	KMT17812	Beta vulgaris subsp. vulgaris	Hypothetical protein	2.96e-15	40	80	48	77.4
	Lsat_1_v5_gn_9_45061.1	OTG25361	Helianthus annuus (Common sunflower)	Putative GDP-fucose protein O-fucosyltransferase	0	78.007	582	105	880
	Lsat_1_v5_gn_9_45021.1	OTG25362	Helianthus annuus (Common sunflower)	Uncharacterized protein	0	85.511	421	52	714
	Lsat_1_v5_gn_9_44980.1	OTF96319	Helianthus annuus (Common sunflower)	Uncharacterized protein	3.13e-55	80.374	107	19	171
	Lsat_1_v5_gn_9_44960.1	OTG25363	Helianthus annuus (Common sunflower)	Uncharacterized protein	8.17e-168	81.25	304	56	471
	Lsat_1_v5_gn_9_44780.1	OTF96321	Helianthus annuus (Common sunflower)	Cytokinin riboside 5'-monophosphate phosphoribohydrolase (EC 3.2.2.n1)	1.02e-151	93.519	216	14	423
	Lsat_1_v5_gn_9_46740.1	OTG25259	Helianthus annuus (Common sunflower)	Putative S-crystallin, Glutathione S-transferase (GST)	1.3e-140	86.697	218	28	395
	Lsat_1_v5_gn_9_46720.1	OIT08470	Nicotiana attenuata (Coyote tobacco)	High mobility group b protein 9	3.26e-101	57.801	282	103	303
	Lsat_1_v5_gn_9_46700.1	OTG25261	Helianthus annuus (Common sunflower)	Putative F-box domain-containing protein	0	74.811	397	99	634
	Lsat_1_v5_gn_9_46640.1	KZM93948	Daucus carota subsp. sativus (Carrot)	ULP_PROTEASE domain-containing protein	4.63e-46	33.333	345	207	184
	Lsat_1_v5_gn_9_46621.1	OTG25316	Helianthus annuus (Common sunflower)	Putative prolyl oligopeptidase family protein	0	88.219	730	86	1377
	Lsat_1_v5_gn_9_46580.1	OTG25317	Helianthus annuus (Common sunflower)	Putative SKU5 similar 5	0	92.421	541	40	1035
	Lsat_1_v5_gn_9_46540.1	OTF96938	Helianthus annuus (Common sunflower)	Uncharacterized protein	1.96e-12	44.828	116	38	71.2
	Lsat_1_v5_gn_9_46521.1	OTG02881	Helianthus annuus (Common sunflower)	Putative high mobility group box domain-containing protein	7.23e-57	81.081	111	20	177
	Lsat_1_v5_gn_9_46460.1	VIT_00s0340g00090.t01	Vitis vinifera (Grape)	LOB domain-containing protein	2.53e-77	88.976	127	9	232
	Lsat_1_v5_gn_9_46440.1	HORVU1Hr1G059810.13	Hordeum vulgare subsp. vulgare (Domesticated barley)	A_deaminase domain-containing protein	3.56e-100	78.075	187	24	301
	Lsat_1_v5_gn_9_46420.1	OTG11764	Helianthus annuus (Common sunflower)	Uncharacterized protein	1.18e-06	34.454	119	49	49.3
	Lsat_1_v5_gn_9_46360.1	OTG03069	Helianthus annuus (Common sunflower)	Putative regulatory associated protein of TOR, WD40 repeat, conserved site	9.41e-35	48.485	165	57	133
	Lsat_1_v5_gn_9_46341.1	OTF87024	Helianthus annuus (Common sunflower)	Putative SecY subunit domain-containing protein	2.95e-52	90.217	92	9	172
	Lsat_1_v5_gn_9_46321.1	OTG25323	Helianthus annuus (Common sunflower)	Auxin response factor	0	68.563	668	142	873
	Lsat_1_v5_gn_9_46301.1	OTG25325	Helianthus annuus (Common sunflower)	Putative peptidyl-tRNA hydrolase	6.58e-138	83.262	233	34	392
	Lsat_1_v5_gn_9_46261.1	KRH17413	Glycine max (Soybean) (Glycine hispida)	Uncharacterized protein	2.07e-74	68.553	159	40	223
	Lsat_1_v5_gn_9_46241.1	OTG25331	Helianthus annuus (Common sunflower)	Endoglucanase (EC 3.2.1.4)	0	84.31	529	78	899
	Lsat_1_v5_gn_9_46221.1	OIT04757	Nicotiana attenuata (Coyote tobacco)	Protein yls3	2.67e-43	47.668	193	90	147
	Lsat_1_v5_gn_9_46201.1	OTF96316	Helianthus annuus (Common sunflower)	Putative origin recognition complex subunit 3	0	72.006	718	184	1061
	Lsat_1_v5_gn_9_46181.1	OTF85529	Helianthus annuus (Common sunflower)	Putative polymerase delta 4	3.96e-55	75.2	125	29	172
	Lsat_1_v5_gn_9_46060.1	OTF96317	Helianthus annuus (Common sunflower)	Putative major facilitator superfamily protein	0	72.331	459	122	685
	Lsat_1_v5_gn_9_46040.1	OTF96194	Helianthus annuus (Common sunflower)	Putative U11/U12 small nuclear ribonucleoprotein 48 kDa protein	0	58.805	619	206	642
	Lsat_1_v5_gn_9_46021.1	OTG25204	Helianthus annuus (Common sunflower)	Putative SGNH hydrolase-type esterase domain-containing protein	0	74.4	375	94	582
	Lsat_1_v5_gn_9_45981.1	OTG25205	Helianthus annuus (Common sunflower)	Putative ILITYHIA	0	88.897	2594	269	4675
	Lsat_1_v5_gn_9_45961.1	OTG36767	Helianthus annuus (Common sunflower)	Protein kinase domain-containing protein	2.88e-132	58.38	358	139	385
	Lsat_1_v5_gn_9_45920.1	OTF96076	Helianthus annuus (Common sunflower)	Putative transducin/WD40 repeat-like superfamily protein	0	91.047	592	47	1108
	Lsat_1_v5_gn_9_45901.1	OTF96193	Helianthus annuus (Common sunflower)	Putative nucleic acid-binding, OB-fold-like protein	1.42e-129	92.188	192	15	365
	Lsat_1_v5_gn_9_45881.1	OTG13462	Helianthus annuus (Common sunflower)	Putative winged helix-turn-helix DNA-binding domain, CDT1 Geminin-binding domain-like protein	6.78e-115	56.941	353	130	347
	Lsat_1_v5_gn_9_45861.1	OTF96076	Helianthus annuus (Common sunflower)	Putative transducin/WD40 repeat-like superfamily protein	2.32e-169	90.323	248	24	484
	Lsat_1_v5_gn_9_45800.1	OTG36767	Helianthus annuus (Common sunflower)	Protein kinase domain-containing protein	1.64e-88	63.256	215	74	269
	Lsat_1_v5_gn_9_45780.1	OTG26870	Helianthus annuus (Common sunflower)	Putative centromere protein C/Mif2/cnp3	4.01e-102	47.63	443	181	322
	Lsat_1_v5_gn_9_46781.1	OTG25207	Helianthus annuus (Common sunflower)	Uncharacterized protein	1.42e-172	83.793	290	45	483
	Lsat_1_v5_gn_9_46800.1	OTG26619	Helianthus annuus (Common sunflower)	Putative S-adenosyl-L-methionine-dependent methyltransferases superfamily protein	0	70.414	507	101	687
	Lsat_1_v5_gn_9_46880.1	OTG25208	Helianthus annuus (Common sunflower)	Uncharacterized protein	0	81.769	554	96	946
	Lsat_1_v5_gn_9_46920.1	OTG25210	Helianthus annuus (Common sunflower)	Uncharacterized protein	4.26e-136	65.916	311	82	392
	Lsat_1_v5_gn_9_46981.1	OTG25211	Helianthus annuus (Common sunflower)	Tubulin beta chain	0	97.085	446	13	913
	Lsat_1_v5_gn_0_36281.1	OTG34555	Helianthus annuus (Common sunflower)	Extracellular jacalin-like lectin (Putative horcolin)	1.97e-36	47.552	143	73	126
	Lsat_1_v5_gn_0_34700.1	OTG09390	Helianthus annuus (Common sunflower)	Putative jacalin-like lectin domain-containing protein	6.29e-27	50	114	57	100
	Lsat_1_v5_gn_0_34680.1	OTF93710	Helianthus annuus (Common sunflower)	Putative arginine-rich cyclin 1	9.12e-153	69.257	296	91	442
	Lsat_1_v5_gn_0_34660.1	OTG04873	Helianthus annuus (Common sunflower)	RING-type E3 ubiquitin transferase (EC 2.3.2.27)	0	69.788	1463	352	2050
	Lsat_1_v5_gn_0_34641.1	OTG25212	Helianthus annuus (Common sunflower)	Uncharacterized protein	9.73e-129	70.968	310	86	374
	Lsat_1_v5_gn_9_47200.1	OTG25195	Helianthus annuus (Common sunflower)	Putative ovate family protein 13	5.83e-119	75.889	253	54	345
	Lsat_1_v5_gn_9_47180.1	OTG06630	Helianthus annuus (Common sunflower)	Putative tetratricopeptide-like helical domain, Nucleotide-binding alpha-beta plait domain protein	1.14e-74	69.271	192	50	246
	Lsat_1_v5_gn_9_47160.1	OTG08454	Helianthus annuus (Common sunflower)	Putative ribosomal S17 family protein	6.08e-91	91.096	146	10	264
	Lsat_1_v5_gn_9_47141.1	OTG25199	Helianthus annuus (Common sunflower)	Putative restriction endonuclease, type II-like superfamily protein	0	76.615	650	136	1018
	Lsat_1_v5_gn_9_47120.1	OTG25353	Helianthus annuus (Common sunflower)	Putative amino acid/polyamine transporter I, Cationic amino acid transporter	0	88.946	588	64	1024
	Lsat_1_v5_gn_9_47060.1	OTF95652	Helianthus annuus (Common sunflower)	Putative alpha/Beta hydrolase fold protein	7.53e-96	64.831	236	53	292
	Lsat_1_v5_gn_9_47040.1	OTG21666	Helianthus annuus (Common sunflower)	Putative cytochrome P450	3.44e-25	69.863	73	22	106
	Lsat_1_v5_gn_9_47020.1	OTG19279	Helianthus annuus (Common sunflower)	Peptidylprolyl isomerase (EC 5.2.1.8)	9.55e-32	63.636	88	27	117
	Lsat_1_v5_gn_0_8241.1	OTG25446	Helianthus annuus (Common sunflower)	Putative duplicated homeodomain-like superfamily protein	4.77e-114	80.263	228	36	328
	Lsat_1_v5_gn_0_8220.1	OTG25447	Helianthus annuus (Common sunflower)	Germin-like protein	4.02e-113	83.684	190	30	324
	Lsat_1_v5_gn_0_8200.1	OTG22191	Helianthus annuus (Common sunflower)	Germin-like protein	1.18e-111	85.87	184	26	320
	Lsat_1_v5_gn_0_8180.1	OTG06653	Helianthus annuus (Common sunflower)	Cytosolic Fe-S cluster assembly factor NBP35	0	90.625	352	31	647
	Lsat_1_v5_gn_0_8161.1	OTG06654	Helianthus annuus (Common sunflower)	Putative kinase phosphorylation domain-containing protein	6.47e-113	79.92	249	25	329
	Lsat_1_v5_gn_0_8140.1	OTG06655	Helianthus annuus (Common sunflower)	Putative AMMECR1 domain-containing protein	2.49e-145	91.388	209	18	407
	Lsat_1_v5_gn_0_8120.1	OTG25453	Helianthus annuus (Common sunflower)	Putative translocase of outer membrane 22-V	4.12e-53	83.158	95	16	164
	Lsat_1_v5_gn_0_8100.1	OTG25454	Helianthus annuus (Common sunflower)	Uncharacterized protein	1.94e-07	41.837	98	41	49.7
	Lsat_1_v5_gn_0_8080.1	OIT18635	Nicotiana attenuata (Coyote tobacco)	Inner membrane protein ppf-1, chloroplastic	2.31e-22	52.688	93	30	90.1
	Lsat_1_v5_gn_0_8061.1	OTG25455	Helianthus annuus (Common sunflower)	Putative magnesium transporter CorA-like family protein	0	82.342	521	69	824
	Lsat_1_v5_gn_0_8040.1	OTG06623	Helianthus annuus (Common sunflower)	Uncharacterized protein	3.17e-22	47.287	129	55	88.6
	Lsat_1_v5_gn_0_8021.1	OTG17900	Helianthus annuus (Common sunflower)	Hypothetical protein	3.08e-73	99.074	108	1	216
	Lsat_1_v5_gn_0_8000.1	OTG25463	Helianthus annuus (Common sunflower)	Putative knottin, scorpion toxin-like protein	1.01e-22	58.904	73	29	87.8
	Lsat_1_v5_gn_0_7960.1	OTG25463	Helianthus annuus (Common sunflower)	Putative knottin, scorpion toxin-like protein	2.94e-24	58.904	73	29	92
	Lsat_1_v5_gn_0_7921.1	KZM84103	Daucus carota subsp. sativus (Carrot)	Uncharacterized protein	4.45e-28	39.073	151	75	109
	Lsat_1_v5_gn_0_7900.1	OTG25464	Helianthus annuus (Common sunflower)	Putative acyl-CoA N-acyltransferase	1.23e-137	70.803	274	59	392
	Lsat_1_v5_gn_0_7881.1	PNT09344	Populus trichocarpa (Western balsam poplar) (Populus balsamifera subsp. trichocarpa)	Hypothetical protein	0	65.166	1177	274	1412
	Lsat_1_v5_gn_0_7801.1	OTG06619	Helianthus annuus (Common sunflower)	Putative aminoalcoholphosphotransferase 1	0	96.765	340	11	673
	Lsat_1_v5_gn_0_7781.1	OTG25466	Helianthus annuus (Common sunflower)	Putative ACT domain-containing protein	2.53e-159	79.863	293	55	449
	Lsat_1_v5_gn_0_7761.1	OTG04001	Helianthus annuus (Common sunflower)	Uncharacterized protein	1.65e-08	39.676	247	102	60.8
	Lsat_1_v5_gn_0_7661.1	OTF98808	Helianthus annuus (Common sunflower)	Uncharacterized protein	5.76e-33	30.638	235	162	135
	Lsat_1_v5_gn_0_7601.1	OTG08477	Helianthus annuus (Common sunflower)	Diphosphomevalonate decarboxylase (EC 4.1.1.33)	0	90.995	422	36	776
	Lsat_1_v5_gn_0_7620.1	OTG17947	Helianthus annuus (Common sunflower)	Protein YIPF	8.42e-157	86.235	247	33	439
	Lsat_1_v5_gn_0_7581.1	OTG11801	Helianthus annuus (Common sunflower)	Putative ubiquitin-conjugating enzyme/RWD-like protein	1.55e-109	49.153	413	102	333
	Lsat_1_v5_gn_0_7560.1	OTG20539	Helianthus annuus (Common sunflower)	Putative R3H domain, SUZ domain protein	7.36e-109	55.325	338	85	328
	Lsat_1_v5_gn_0_7541.1	OTG25371	Helianthus annuus (Common sunflower)	Putative major facilitator superfamily domain protein	0	84.468	470	41	788
	Lsat_1_v5_gn_0_7521.1	OTG08482	Helianthus annuus (Common sunflower)	Putative A20/AN1-like zinc finger family protein	4.82e-71	64.368	174	46	215
	Lsat_1_v5_gn_0_7500.1	OTG06615	Helianthus annuus (Common sunflower)	Putative vacuolar protein sorting-associated protein 4	0	92.414	435	32	800
	Lsat_1_v5_gn_0_7481.1	OTG25370	Helianthus annuus (Common sunflower)	Putative tetratricopeptide-like helical domain-containing protein	0	73.988	692	173	1071
	Lsat_1_v5_gn_0_7461.1	OTG06614	Helianthus annuus (Common sunflower)	Enhancer of polycomb-like protein	0	60.781	640	194	716
	Lsat_1_v5_gn_0_7441.1	OTG06613	Helianthus annuus (Common sunflower)	Putative ABC transporter G family member 35	0	86.816	895	86	1571
	Lsat_1_v5_gn_0_7421.1	OTG06613	Helianthus annuus (Common sunflower)	Putative ABC transporter G family member 35	0	92.678	478	35	918
	Lsat_1_v5_gn_0_7401.1	OTG25913	Helianthus annuus (Common sunflower)	Putative 60S ribosomal protein L7a	2.41e-117	96.429	168	6	336
	Lsat_1_v5_gn_0_7361.1	OTF96211	Helianthus annuus (Common sunflower)	Uncharacterized protein	7.99e-78	81.29	155	29	232
	Lsat_1_v5_gn_0_7340.1	OTG25364	Helianthus annuus (Common sunflower)	Putative galactose oxidase/kelch repeat superfamily protein	0	83.992	481	62	818
	Lsat_1_v5_gn_0_17841.1	OIT03317	Nicotiana attenuata (Coyote tobacco)	Protein downy mildew resistance 6	0	72.7	337	92	545
	Lsat_1_v5_gn_0_17861.1	OTG28864	Helianthus annuus (Common sunflower)	Putative peptidase C1A	7e-51	73.171	123	28	180
	Lsat_1_v5_gn_0_17920.1	OTF94464	Helianthus annuus (Common sunflower)	Tubulin gamma chain	4.31e-27	91.071	56	5	107
	Lsat_1_v5_gn_9_49980.1	OTG12035	Helianthus annuus (Common sunflower)	Nudix hydrolase domain-containing protein	3.28e-128	74.815	270	56	370
	Lsat_1_v5_gn_9_50001.1	OTG12034	Helianthus annuus (Common sunflower)	Putative late embryogenesis abundant (LEA) hydroxyproline-rich glycoprotein family	2.08e-116	84.434	212	31	333
	Lsat_1_v5_gn_9_50040.1	OTG27969	Helianthus annuus (Common sunflower)	Putative ribosome-binding factor PSRP1 protein	4.3e-160	78.93	299	54	451
	Lsat_1_v5_gn_9_50060.1	OTG14551	Helianthus annuus (Common sunflower)	Putative START domain, START-like domain protein	0	65.385	442	110	580
	Lsat_1_v5_gn_9_50080.1	AT5G24510.1	Arabidopsis thaliana (Mouse-ear cress)	Uncharacterized protein	1.44e-38	61.207	116	35	129
	Lsat_1_v5_gn_9_50101.1	VIT_16s0098g01020.t01	Vitis vinifera (Grape)	Uncharacterized protein	3.51e-116	80.176	227	34	336
	Lsat_1_v5_gn_9_50120.1	OTG24675	Helianthus annuus (Common sunflower)	Putative ataxin-2, Nucleotide-binding alpha-beta plait domain protein	0	78.83	359	47	536
	Lsat_1_v5_gn_9_50160.1	OTG18681	Helianthus annuus (Common sunflower)	Putative GRF1-interacting factor 3	1.24e-35	64.885	131	31	130
	Lsat_1_v5_gn_9_50181.1	OTG24673	Helianthus annuus (Common sunflower)	Uncharacterized protein	0	66.492	764	182	932
	Lsat_1_v5_gn_9_50221.1	OTG24673	Helianthus annuus (Common sunflower)	Uncharacterized protein	0	68.194	764	175	947
	Lsat_1_v5_gn_9_50240.1	OTG24672	Helianthus annuus (Common sunflower)	Protein kinase domain-containing protein	0	75.96	599	111	887
	Lsat_1_v5_gn_9_50261.1	OTG27887	Helianthus annuus (Common sunflower)	Putative small auxin-up RNA	6.09e-36	59.794	97	32	122
	Lsat_1_v5_gn_9_50281.1	PNS96651	Populus trichocarpa (Western balsam poplar) (Populus balsamifera subsp. trichocarpa)	Hypothetical protein	1.78e-24	88.679	53	6	98.2
	Lsat_1_v5_gn_9_50301.1	OTG18678	Helianthus annuus (Common sunflower)	Putative cytochrome b5-like heme/steroid binding domain-containing protein	1.37e-68	72.263	137	37	211
	Lsat_1_v5_gn_9_50321.1	OTG18678	Helianthus annuus (Common sunflower)	Putative cytochrome b5-like heme/steroid binding domain-containing protein	1.96e-32	55.556	108	47	117
	Lsat_1_v5_gn_9_50340.1	OTG28344	Helianthus annuus (Common sunflower)	Putative senescence regulator S40	3.77e-78	69.355	186	46	237
	Lsat_1_v5_gn_9_50361.1	OTG28343	Helianthus annuus (Common sunflower)	Putative YELLOW STRIPE like 3	0	88.957	652	70	1169
	Lsat_1_v5_gn_9_50460.1	Bo7g080120.1	Brassica oleracea var. oleracea	zf-GRF domain-containing protein	3.46e-09	33.929	112	59	54.7
	Lsat_1_v5_gn_9_50481.1	OTG18294	Helianthus annuus (Common sunflower)	Superoxide dismutase (EC 1.15.1.1)	2e-28	83.871	62	10	109
	Lsat_1_v5_gn_9_50500.1	Bo6g112170.1	Brassica oleracea var. oleracea	Aminotran_1_2 domain-containing protein	5.22e-29	91.071	56	5	113
	Lsat_1_v5_gn_9_49501.1	OTG28342	Helianthus annuus (Common sunflower)	Putative P-loop containing nucleoside triphosphate hydrolases superfamily protein	0	90.793	391	32	717
	Lsat_1_v5_gn_9_49441.1	OTG18677	Helianthus annuus (Common sunflower)	Putative ATPase, AAA-type, core	0	64.786	514	147	672
	Lsat_1_v5_gn_9_49421.1	OTG28075	Helianthus annuus (Common sunflower)	Putative vacuolar protein sorting 26A	0	95.033	302	14	590
	Lsat_1_v5_gn_9_49400.1	OTG28076	Helianthus annuus (Common sunflower)	Putative secretory pathway	0	71.548	2383	598	3469
	Lsat_1_v5_gn_9_49380.1	KZM95193	Daucus carota subsp. sativus (Carrot)	KOW domain-containing protein	5.92e-113	56.231	329	73	333
	Lsat_1_v5_gn_9_49341.1	VIT_16s0098g01320.t01	Vitis vinifera (Grape)	RING-type E3 ubiquitin transferase (EC 2.3.2.27)	0	58.233	996	408	1108
	Lsat_1_v5_gn_9_49320.1	OTG28082	Helianthus annuus (Common sunflower)	Hypothetical protein	0	84.167	720	112	1293
	Lsat_1_v5_gn_9_49261.1	OTF84724	Helianthus annuus (Common sunflower)	Putative sec-independent periplasmic protein translocase TatC	1.81e-69	100	107	0	213
	Lsat_1_v5_gn_9_49240.1	OTG35717	Helianthus annuus (Common sunflower)	NADH-quinone oxidoreductase subunit D (EC 7.1.1.-) (NADH dehydrogenase I subunit D) (NDH-1 subunit D)	0	91.264	435	6	795
	Lsat_1_v5_gn_9_49160.1	OTG28457	Helianthus annuus (Common sunflower)	Putative ARM repeat superfamily protein	0	94.928	828	40	1632
	Lsat_1_v5_gn_9_49141.1	Solyc03g082910.3.1	Solanum lycopersicum (Tomato) (Lycopersicon esculentum)	Uncharacterized protein	5.06e-29	53.782	119	31	111
	Lsat_1_v5_gn_0_44640.1	OTG28457	Helianthus annuus (Common sunflower)	Putative ARM repeat superfamily protein	0	95.189	873	40	1724
QTL ID	Transcript ID	Hit ID	Organism	Protein description	E-value	Identity (%)	Alignment length	Number of mismatches	bitscore
QTL_9-33	Lsat_1_v5_gn_9_54581.1,	OTG33743	Helianthus annuus (Common sunflower)	Putative AP2/ERF domain-containing protein	2.68e-48	62.205	127	44	154
	Lsat_1_v5_gn_9_54600.1,	OTF86124	Helianthus annuus (Common sunflower)	Putative transposase, Ptta/En/Spm, plant, Transposase, Tnp1/En/Spm-like protein	3.76e-21	35.979	189	104	98.6
	Lsat_1_v5_gn_9_54900.1,	OTG09575	Helianthus annuus (Common sunflower)	Putative DNA-binding domain-containing protein	1.38e-70	65.432	162	41	217
	Lsat_1_v5_gn_9_54880.1,	OTG09575	Helianthus annuus (Common sunflower)	Putative DNA-binding domain-containing protein	7.48e-83	65.217	184	48	248
	Lsat_1_v5_gn_9_54860.1,	OTG09575	Helianthus annuus (Common sunflower)	Putative DNA-binding domain-containing protein	1.18e-83	65.217	184	48	250
	Lsat_1_v5_gn_9_54780.1,	OTG33724	Helianthus annuus (Common sunflower)	Putative DNA-binding domain-containing protein	1.01e-84	71.111	180	50	253
	Lsat_1_v5_gn_9_54680.1,	OTG33724	Helianthus annuus (Common sunflower)	Putative DNA-binding domain-containing protein	1.58e-86	72.626	179	47	258
	Lsat_1_v5_gn_9_54521.1,	VIT_16s0100g00420.t01	Vitis vinifera (Grape)	Uncharacterized protein	5.9e-26	36.889	225	102	114
	Lsat_1_v5_gn_9_54500.1,	OTF95733	Helianthus annuus (Common sunflower)	Putative molecular chaperone regulator BAG-1, Ubiquitin-related domain protein	1e-153	75.333	300	45	435
	Lsat_1_v5_gn_9_54401.1,	OTG02874	Helianthus annuus (Common sunflower)	Putative LIM-domain binding protein/SEUSS	0	69.129	758	130	850
	Lsat_1_v5_gn_9_54361.1,	OTG30542	Helianthus annuus (Common sunflower)	Putative P-type ATPase	8.63e-14	82.927	41	6	70.5
	Lsat_1_v5_gn_9_54340.1,	OTG02875	Helianthus annuus (Common sunflower)	Putative zinc finger, RING/FYVE/PHD-type	1.93e-89	62.917	240	68	284
	Lsat_1_v5_gn_9_54280.1,	OTF95738	Helianthus annuus (Common sunflower)	RHOMBOID-like protein (EC 3.4.21.-) (Rhomboid-like protein)	0	86.154	325	43	530
	Lsat_1_v5_gn_9_54260.1,	OTG16747	Helianthus annuus (Common sunflower)	Putative ubiquitin carboxyl-terminal hydrolase family protein	0	79.138	441	74	725
	Lsat_1_v5_gn_9_54240.1,	HORVU5Hr1G111510.5	Hordeum vulgare subsp. vulgare (Domesticated barley)	Hypothetical protein	1.24e-93	83.436	163	24	272
	Lsat_1_v5_gn_9_54221.1,	OTG31194	Helianthus annuus (Common sunflower)	Putative rhamnose biosynthesis 1	1.47e-16	48.958	96	11	82.4
	Lsat_1_v5_gn_9_54180.1,	OTG16747	Helianthus annuus (Common sunflower)	Putative ubiquitin carboxyl-terminal hydrolase family protein	4.92e-92	90.21	143	14	278
	Lsat_1_v5_gn_9_54160.1,	OTG16747	Helianthus annuus (Common sunflower)	Putative ubiquitin carboxyl-terminal hydrolase family protein	3.2e-27	75.806	62	15	105
	Lsat_1_v5_gn_0_29921.1,	OTG14827	Helianthus annuus (Common sunflower)	Putative leucine-rich repeat transmembrane protein kinase	0	77.786	1283	277	1969
	Lsat_1_v5_gn_0_29900.1,	OTG14826	Helianthus annuus (Common sunflower)	Uncharacterized protein	0	77.802	464	94	722
	Lsat_1_v5_gn_0_29881.1,	OTG14805	Helianthus annuus (Common sunflower)	Uncharacterized protein	3.59e-27	55.652	115	39	100
	Lsat_1_v5_gn_0_29861.1,	OTG14805	Helianthus annuus (Common sunflower)	Uncharacterized protein	8.57e-28	52.101	119	48	102
	Lsat_1_v5_gn_0_29801.1,	OTG14805	Helianthus annuus (Common sunflower)	Uncharacterized protein	8.98e-22	50.42	119	42	87
	Lsat_1_v5_gn_0_29780.1,	OIT19974	Nicotiana attenuata (Coyote tobacco)	Uncharacterized protein	4.79e-67	62.921	178	56	206
	Lsat_1_v5_gn_0_29760.1,	OTF96571	Helianthus annuus (Common sunflower)	Putative DNA-binding domain-containing protein	4.98e-64	34.982	566	213	222
	Lsat_1_v5_gn_0_29740.1,	KZN07574	Daucus carota subsp. sativus (Carrot)	Uncharacterized protein	7.13e-09	38.554	83	48	52
	Lsat_1_v5_gn_0_29720.1,	OTF96570	Helianthus annuus (Common sunflower)	Putative cytochrome b5-like heme/steroid binding domain-containing protein	1.51e-102	62.454	269	47	301
	Lsat_1_v5_gn_9_55081.1,	OTG14807	Helianthus annuus (Common sunflower)	Putative transducin/WD40 repeat-like superfamily protein	0	79.48	346	63	562
	Lsat_1_v5_gn_9_55061.1,	OTF99952	Helianthus annuus (Common sunflower)	Putative myb domain protein 45	1.55e-92	56.391	266	69	276
	Lsat_1_v5_gn_9_55041.1,	OTF96566	Helianthus annuus (Common sunflower)	Putative myb domain protein 19	7.25e-120	66.667	267	66	346
	Lsat_1_v5_gn_9_56200.1,	OTG01307	Helianthus annuus (Common sunflower)	Putative ARM repeat superfamily protein	1.5e-32	89.474	57	6	123
	Lsat_1_v5_gn_9_56180.1,	KZN00313	Daucus carota subsp. sativus (Carrot)	Thioredoxin reductase (EC 1.8.1.9)	1.65e-17	92.105	38	3	78.6
	Lsat_1_v5_gn_9_56161.1,	OTG14809	Helianthus annuus (Common sunflower)	Putative homeodomain-like protein	6.35e-63	57.5	200	72	199
	Lsat_1_v5_gn_9_56121.1,	OTG02432	Helianthus annuus (Common sunflower)	Uncharacterized protein	8.97e-20	26.012	173	127	90.1
	Lsat_1_v5_gn_9_56100.1,	OTF90558	Helianthus annuus (Common sunflower)	Putative phox-associated domain,Sorting nexin	2.3e-22	63.636	77	23	96.3
	Lsat_1_v5_gn_9_56020.1,	OTG14810	Helianthus annuus (Common sunflower)	Putative remorin	6.08e-95	88.272	162	18	278
	Lsat_1_v5_gn_9_56001.1,	OTG14813	Helianthus annuus (Common sunflower)	Putative EEIG1/EHBP1 N-terminal domain-containing protein	0	57.817	742	183	741
	Lsat_1_v5_gn_9_55980.1,	OTF96564	Helianthus annuus (Common sunflower)	Uncharacterized protein	0	56.087	1109	291	1060
	Lsat_1_v5_gn_9_55961.1,	OTG14814	Helianthus annuus (Common sunflower)	Putative pentatricopeptide repeat (PPR) superfamily protein	0	72.636	497	115	760
	Lsat_1_v5_gn_9_55940.1,	OTG14816	Helianthus annuus (Common sunflower)	Putative heavy metal-associated domain, HMA	9.07e-58	94.545	110	2	177
	Lsat_1_v5_gn_9_55900.1,	OTG14817	Helianthus annuus (Common sunflower)	Putative heavy metal-associated domain, HMA	3.04e-54	75.248	101	25	169
	Lsat_1_v5_gn_9_55841.1,	OTG14819	Helianthus annuus (Common sunflower)	Putative lipopolysaccharide-modifying protein	0	64.154	544	156	731
	Lsat_1_v5_gn_9_55820.1,	OTF96561	Helianthus annuus (Common sunflower)	Putative ribonuclease H-like domain-containing protein	5.1e-43	59.483	116	47	144
	Lsat_1_v5_gn_9_55800.1,	OTF96561	Helianthus annuus (Common sunflower)	Putative ribonuclease H-like domain-containing protein	9.8e-20	56.338	71	29	82.4
	Lsat_1_v5_gn_9_55780.1,	OTF96561	Helianthus annuus (Common sunflower)	Putative ribonuclease H-like domain-containing protein	4.72e-98	63.38	213	76	287
	Lsat_1_v5_gn_9_55760.1,	OTF96561	Helianthus annuus (Common sunflower)	Putative ribonuclease H-like domain-containing protein	1.29e-94	61.86	215	80	279
	Lsat_1_v5_gn_9_55741.1,	OTF96636	Helianthus annuus (Common sunflower)	Putative clathrin, heavy chain	3.64e-106	70.612	245	31	326
	Lsat_1_v5_gn_9_55720.1,	OTF96560	Helianthus annuus (Common sunflower)	Putative polynucleotidyl transferase, ribonuclease H-like superfamily protein	1.64e-87	63.592	206	73	261
	Lsat_1_v5_gn_9_55680.1,	OTG14823	Helianthus annuus (Common sunflower)	Putative AMP-dependent synthetase and ligase family protein	0	90.211	521	50	937
	Lsat_1_v5_gn_9_55661.1,	OTG19234	Helianthus annuus (Common sunflower)	Glutamate receptor	4.09e-97	50	336	107	307
	Lsat_1_v5_gn_9_55500.1,	OTF99476	Helianthus annuus (Common sunflower)	Putative transposase, Ptta/En/Spm, plant	1.62e-10	27.869	183	86	62
	Lsat_1_v5_gn_9_55481.1,	OTG14799	Helianthus annuus (Common sunflower)	Putative cytochrome P450, family 715, subfamily A, polypeptide 1	0	86.1	518	71	945
	Lsat_1_v5_gn_9_55460.1,	OTG29542	Helianthus annuus (Common sunflower)	Putative transcription regulator	2.81e-65	90	120	12	222
	Lsat_1_v5_gn_9_55280.1,	VIT_15s0046g01880.t01	Vitis vinifera (Grape)	RING-type domain-containing protein	5.24e-36	45.652	138	74	127
	Lsat_1_v5_gn_9_55361.1,	OTF96421	Helianthus annuus (Common sunflower)	60S ribosomal protein L36	7.15e-71	97.273	110	3	210
	Lsat_1_v5_gn_9_55340.1,	OTG27365	Helianthus annuus (Common sunflower)	Uncharacterized protein	0	66.667	924	194	1142
	Lsat_1_v5_gn_9_55320.1,	OTG27364	Helianthus annuus (Common sunflower)	Putative SIGNAL PEPTIDE PEPTIDASE-LIKE 1	0	89.488	371	34	658
	Lsat_1_v5_gn_9_58381.1,	OTG00620	Helianthus annuus (Common sunflower)	Putative CCT domain-containing protein	1.93e-34	41.5	200	71	125
	Lsat_1_v5_gn_9_58341.1,	OTG21657	Helianthus annuus (Common sunflower)	Putative CCT motif family protein	4.26e-58	49.372	239	84	188
	Lsat_1_v5_gn_9_58321.1,	OTG14748	Helianthus annuus (Common sunflower)	Histone-lysine N-methyltransferase (EC 2.1.1.43)	0	82.749	1055	132	1750
	Lsat_1_v5_gn_9_58300.1,	PNT08865	Populus trichocarpa (Western balsam poplar) (Populus balsamifera subsp. trichocarpa)	Matrin-type domain-containing protein	0	77.996	509	111	827
	Lsat_1_v5_gn_9_58281.1,	OTG14760	Helianthus annuus (Common sunflower)	Vesicle transport protein	4.14e-88	83.951	162	26	258
	Lsat_1_v5_gn_9_58201.1,	OTG14759	Helianthus annuus (Common sunflower)	Putative glutamate synthase [NADH], amyloplastic	0	90.881	2226	173	4156
	Lsat_1_v5_gn_9_58181.1,	PNS99924	Populus trichocarpa (Western balsam poplar) (Populus balsamifera subsp. trichocarpa)	Uncharacterized protein	7.59e-20	45.098	102	46	82
	Lsat_1_v5_gn_9_58161.1,	OTF96347	Helianthus annuus (Common sunflower)	Putative PPM-type phosphatase domain, Protein phosphatase 2C family	2.56e-135	76.834	259	56	390
	Lsat_1_v5_gn_9_58140.1,	OTF88103	Helianthus annuus (Common sunflower)	Putative P-loop containing nucleoside triphosphate hydrolases superfamily protein	0	84.975	406	53	635
	Lsat_1_v5_gn_9_58061.1,	OTG14758	Helianthus annuus (Common sunflower)	Putative spermidine/spermine synthase	0	80.466	343	66	556
	Lsat_1_v5_gn_9_58040.1,	OTG21445	Helianthus annuus (Common sunflower)	Uncharacterized protein	4.17e-09	36.792	106	46	58.5
	Lsat_1_v5_gn_9_58021.1,	OTF96346	Helianthus annuus (Common sunflower)	Putative dnaJ domain-containing protein	1.09e-97	59.449	254	67	294
	Lsat_1_v5_gn_9_58001.1,	OTF96345	Helianthus annuus (Common sunflower)	Putative syntaxin-6	3.94e-134	81.301	246	40	381
	Lsat_1_v5_gn_9_57980.1,	OTG14762	Helianthus annuus (Common sunflower)	Uncharacterized protein	2.66e-144	78.547	289	50	410
	Lsat_1_v5_gn_9_57841.1,	OTG11223	Helianthus annuus (Common sunflower)	Putative phloem protein 2-B8	1.29e-47	54.601	163	73	161
	Lsat_1_v5_gn_9_57820.1,	OTF96370	Helianthus annuus (Common sunflower)	Putative myc-type, basic helix-loop-helix (BHLH) domain-containing protein	8.87e-117	71.595	257	55	341
	Lsat_1_v5_gn_9_57421.1,	OTG14765	Helianthus annuus (Common sunflower)	Uncharacterized protein	5.43e-105	44.915	472	167	327
	Lsat_1_v5_gn_9_57381.1,	OTG14765	Helianthus annuus (Common sunflower)	Uncharacterized protein	2.67e-38	41.502	253	108	146
	Lsat_1_v5_gn_9_57361.1,	OTG14767	Helianthus annuus (Common sunflower)	Uncharacterized protein	5.46e-24	70.149	67	20	99.4
	Lsat_1_v5_gn_9_57340.1,	OTG14770	Helianthus annuus (Common sunflower)	Uncharacterized protein	1.76e-68	67.251	171	35	208
	Lsat_1_v5_gn_9_57261.1,	OTG33951	Helianthus annuus (Common sunflower)	Putative nucleic acid-binding, OB-fold protein	6.52e-33	27.547	265	180	131
	Lsat_1_v5_gn_9_57221.1,	OTG14771	Helianthus annuus (Common sunflower)	Putative cyanobacterial aminoacyl-tRNA synthetase, CAAD domain-containing protein	2.31e-71	75.61	164	40	216
	Lsat_1_v5_gn_9_57201.1,	OTG14772	Helianthus annuus (Common sunflower)	Putative acidic endochitinase	0	85.902	305	40	520
	Lsat_1_v5_gn_9_57180.1,	OTG17974	Helianthus annuus (Common sunflower)	Spatacsin_C domain-containing protein	0	78.413	3062	474	4686
	Lsat_1_v5_gn_9_57161.1,	OTG14773	Helianthus annuus (Common sunflower)	Uncharacterized protein	0	70.568	581	120	742
	Lsat_1_v5_gn_9_57081.1,	OTF98745	Helianthus annuus (Common sunflower)	Putative P-loop containing nucleoside triphosphate hydrolases superfamily protein	0	79.526	801	102	1239
	Lsat_1_v5_gn_9_57040.1,	OTF98744	Helianthus annuus (Common sunflower)	Reticulon-like protein	1.39e-156	83.588	262	37	439
	Lsat_1_v5_gn_9_57001.1,	OTF96364	Helianthus annuus (Common sunflower)	Uncharacterized protein	9.64e-79	54.286	280	72	242
	Lsat_1_v5_gn_9_56980.1,	OTG06713	Helianthus annuus (Common sunflower)	Glycosyltransferase (EC 2.4.1.-)	0	57.734	459	188	536
	Lsat_1_v5_gn_9_56940.1,	OTG08910	Helianthus annuus (Common sunflower)	Putative F-box domain, Actin family	4.94e-17	78.571	42	9	77
	Lsat_1_v5_gn_9_56880.1,	OTF98741	Helianthus annuus (Common sunflower)	Glycosyltransferase (EC 2.4.1.-)	0	77.302	467	102	733
	Lsat_1_v5_gn_9_56860.1,	OTF96439	Helianthus annuus (Common sunflower)	Putative NADH-ubiquinone oxidoreductase-related protein	3.35e-112	88.506	174	20	320
	Lsat_1_v5_gn_9_56840.1,	OTF84425	Helianthus annuus (Common sunflower)	Putative tic22-like family protein	0	77.798	563	89	824
	Lsat_1_v5_gn_9_56821.1,	OTG21270	Helianthus annuus (Common sunflower)	Putative dnaJ / Sec63 Brl domains-containing protein	0	83.211	679	104	1144
	Lsat_1_v5_gn_9_56800.1,	OTF96437	Helianthus annuus (Common sunflower)	Putative DNA primase	0	80.537	596	96	1004
	Lsat_1_v5_gn_9_56781.1,	OTF96436	Helianthus annuus (Common sunflower)	Uncharacterized protein	0	79.175	509	82	750
	Lsat_1_v5_gn_9_56680.1,	OTG06110	Helianthus annuus (Common sunflower)	Putative heavy metal-associated domain, HMA	1.55e-41	94.595	74	4	140
	Lsat_1_v5_gn_9_56661.1,	OTG06107	Helianthus annuus (Common sunflower)	Putative homeodomain-like superfamily protein	8.17e-158	80.201	298	45	456
	Lsat_1_v5_gn_9_56641.1,	OTF96433	Helianthus annuus (Common sunflower)	Putative 40S ribosomal protein S10	2.06e-125	94.681	188	5	354
	Lsat_1_v5_gn_9_56621.1,	OTG06105	Helianthus annuus (Common sunflower)	Putative glutamine cyclotransferase, WD40/YVTN repeat-like-containing domain protein	0	78.177	362	67	563
	Lsat_1_v5_gn_9_56521.1,	OTF96428	Helianthus annuus (Common sunflower)	Putative beta-carotene hydroxylase 2 protein	1.58e-175	74.85	334	63	493
	Lsat_1_v5_gn_9_56500.1,	OIS95693	Nicotiana attenuata (Coyote tobacco)	Putative septum site-determining protein mind-like, chloroplastic	0	85.801	331	42	541
	Lsat_1_v5_gn_9_56481.1,	AT4G25670.1	Arabidopsis thaliana (Mouse-ear cress)	Uncharacterized protein AT4g25670 (Uncharacterized protein L73G19.50)	5.98e-39	49.153	177	69	134
	Lsat_1_v5_gn_9_56461.1,	OTF86944	Helianthus annuus (Common sunflower)	Putative nucleic acid-binding, OB-fold protein	2.56e-11	49.123	57	29	63.9
