# Supplementary material for: The genetic basis of water‐use efficiency and yield in lettuce
Source: BMC Plant Biol. 2021 May 27;21:237. doi: 10.1186/s12870-021-02987-7 (PMC8157645; doi:10.1186/s12870-021-02987-7)
Supplement: Supplementary file 5 — Additional file 5: Table S4. GO term enrichment. [file 12870_2021_2987_MOESM5_ESM.xlsx]

## Sheet: TableS4
Table S4 GO term enrichment
QTL ID	GO term	Ontology	Description	p-value	FDR
QTL_4-170	GO:0006464	Biological process	cellular protein modification process	0.00052	0.019
	GO:0036211	Biological process	protein modification process	0.00052	0.019
	GO:0006468	Biological process	protein phosphorylation	0.00056	0.02
	GO:0043412	Biological process	macromolecule modification	0.00064	0.023
	GO:0006796	Biological process	phosphate-containing compound metabolic process	0.0011	0.04
	GO:0016310	Biological process	phosphorylation	0.0011	0.041
	GO:0006793	Biological process	phosphorus metabolic process	0.0011	0.041
	GO:0044260	Biological process	cellular macromolecule metabolic process	0.0012	0.042
	GO:0004672	Molecular function	protein kinase activity	0.00058	0.014
	GO:0016301	Molecular function	kinase activity	0.0013	0.032
	GO:0016773	Molecular function	phosphotransferase activity, alcohol group as acceptor	0.0013	0.032
QTL_8-51	GO:0006073	Biological process	cellular glucan metabolic process	9.9e-06	0.00053
	GO:0044042	Biological process	glucan metabolic process	9.9e-06	0.00053
	GO:0044264	Biological process	cellular polysaccharide metabolic process	1.6e-05	0.00084
	GO:0005976	Biological process	polysaccharide metabolic process	2.4e-05	0.0013
	GO:0005975	Biological process	carbohydrate metabolic process	4.9e-05	0.0026
	GO:0044262	Biological process	cellular carbohydrate metabolic process	0.00027	0.014
	GO:0016762	Molecular function	xyloglucan:xyloglucosyl transferase activity	4.3e-08	2e-06
	GO:0004553	Molecular function	hydrolase activity, hydrolyzing O-glycosyl compounds	7.7e-05	0.0036
	GO:0016798	Molecular function	hydrolase activity, acting on glycosyl bonds	0.00011	0.005
	GO:0016758	Molecular function	transferase activity, transferring hexosyl groups	0.001	0.048
	GO:0030312	Cellular component	external encapsulating structure	5.5e-07	1.2e-05
	GO:0005618	Cellular component	cell wall	5.5e-07	1.2e-05
	GO:0048046	Cellular component	apoplast	1.4e-06	3.2e-05
	GO:0071944	Cellular component	cell periphery	2.4e-05	0.00052
	GO:0005576	Cellular component	extracellular region	2.6e-05	0.00058
QTL_8-100	GO:0006950	Biological process	response to stress	2.5e-08	2.1e-06
	GO:0050896	Biological process	response to stimulus	2e-06	0.00017
	GO:0006952	Biological process	defense response	3e-06	0.00025
	GO:0006979	Biological process	response to oxidative stress	7.6e-06	0.00064
	GO:0043531	Molecular function	ADP binding	7e-08	3.5e-06
	GO:0004601	Molecular function	peroxidase activity	1.3e-05	0.00064
	GO:0016684	Molecular function	oxidoreductase activity, acting on peroxide as acceptor	1.5e-05	0.00073
	GO:0016209	Molecular function	antioxidant activity	3.5e-05	0.0017
	GO:0008168	Molecular function	methyltransferase activity	0.00032	0.016
	GO:0016741	Molecular function	transferase activity, transferring one-carbon groups	0.00066	0.033
QTL_9-33	GO:0044877	Molecular function	macromolecular complex binding	0.0014	0.049
	GO:0003682	Molecular function	chromatin binding	0.0011	0.049
