# Supplementary material for: The genetic basis of water‐use efficiency and yield in lettuce
Source: BMC Plant Biol. 2021 May 27;21:237. doi: 10.1186/s12870-021-02987-7 (PMC8157645; doi:10.1186/s12870-021-02987-7)
Supplement: Supplementary file 6 — Additional file 6: Table S5. Experimental summary of the three greenhouse trials which were used to grow the recombinant inbred line mapping population. [file 12870_2021_2987_MOESM6_ESM.xlsx]

## Sheet: Table 1
Table S5. Experimental summary of the three greenhouse trials which were used to grow the recombinant inbred line mapping population.
Trial	Number of lines measured	Planting dates	Watering	Greenhouse settings	Measurement dates	Traits
Well-watered	122 + parents	27–28th July 2009	From the base, daily.	16 h day with supplementary lighting (06:00–22:00); day temperature 18 °C, night temperature 14 °C.	2–7 September 2009; 10:00–14:00	Transpiration and stomatal conductance using LI-1600 steady state porometer including diurnal on parents. Thermal imaging using TH9100WR.
Dr1	209 + parents	17–18th August 2009	From the base, daily. On day 27 soil moisture was reduced to 10–20% volumetric water content as measured using DeltaT ML2x ThetaProbe.	16 h day wuth supplementary lighting (06:00–22:00); day temperature 18 °C, night temperature 14 °C.	19–26 September 2009; 09:00–15:00	Transpiration and stomatal conductance using LI-1600 steady state porometer. Thermal imaging using TH9100WR. Harvest for fresh weight, dry weight and carbon isotope discrimination.
Dr2	60	21st June 2012	Flood benching daily. On day 26 when water was withheld for 7 days prior to harvest.	16 h day with supplementary lighting (07:00–19:00); day temperature 18 °C, night temperature 15 °C.	23 July 2012; 18:00–20:00	Harvest for fresh weight, dry weight and carbon isotope discrimination.
