# Supplementary material for: The genetic basis of water‐use efficiency and yield in lettuce
Source: BMC Plant Biol. 2021 May 27;21:237. doi: 10.1186/s12870-021-02987-7 (PMC8157645; doi:10.1186/s12870-021-02987-7)
Supplement: Supplementary file 7 — Additional file 7: Table S6. Average phenotype data for the L. sativa cv. Salinas x L. serriola RIL population (genotypes 1-371). [file 12870_2021_2987_MOESM7_ESM.xlsx]

## Sheet: Sheet1
Table S6 Average phenotype data for the L. sativa cv. Salinas x L. serriola RIL population (genotypes 1-371).
Trial	WW	WW	WW	WW		Trial	Dr	Dr	Dr	Dr	Dr	Dr	Dr	Dr	Dr	Dr		Trial	Dr2	Dr2
RIL ID	Transpiration (mmol m-2 s-1)	Stomatal conductance (mmol m-2 s-1)	Leaf temperature porometer (˚C)	Leaf temperature infra-red (˚C)		RIL ID	Transpiration (mmol m-2 s-1)	Stomatal conductance (mmol m-2 s-1)	Leaf temperature porometer (˚C)	Leaf temperature infra-red (˚C)	Whole plant fresh weight (g)	Fresh weight leaves 5 and 6 (g)	Whole plant dry weight (g)	Fresh weight:dry weight	Carbon isotope discrimination (Δ13C)	Transpiration:dry weight		RIL ID	Whole plant fresh weight (g)	Carbon isotope discrimination (Δ13C)
1	4.264	355.833	23.2333	23.2333		1	2.15733	230.667	21.9667	22.2667	4.114	1.20267	0.41	9.95279	22.4371	5.26179		1	2.04333	24.4814
2	5.5995	355	25	24.75		2	2.16433	137	22.8	23.1	3.72133	1.05533	0.325	11.6612	22.561	6.65949		2	1.32	24.2761
4	2.09867	240.667	22.3667	24.3		4	1.40333	181.2	22.2667	22.9667	2.37633	0.641667	0.249	9.99645	22.7276	5.63588		4	4.54333	23.5477
9	3.5735	299	22.6	21.3		5	1.86833	185	20.85	23.0333	3.42433	0.977667	0.532333	6.45866	21.6191	3.50971		5	4.58667	22.8075
14	4.27467	336.667	23.1667	23.9		6	3.652	346	23.8	23.6667	2.529	0.755667	0.252333	11.0836	.	14.4729		9	2.06	24.4224
15	5.012	310	23.8333	24.2333		7	2.706	298	21.5333	22.1	2.60967	0.624333	0.264	10.5702	.	10.25		11	3.47667	23.6256
16	5.277	374	23.9667	22.3333		8	1.57833	160.333	22.5	22.6667	3.84533	1.217	0.485	7.89148	.	3.2543		12	2.6	24.3044
17	5.67633	343.333	24.3667	24.2667		9	2.18033	223.667	22.1333	22.6	2.57833	0.825667	0.371333	6.91643	.	5.87163		13	2.23	23.8051
19	2.52667	246	21.9667	22.2		11	2.145	171.667	23.4333	23.1667	2.929	1.03667	0.373667	7.80822	22.7049	5.74041		14	3.67667	23.8097
22	4.81933	332.667	24.4333	23.2667		12	1.07067	110.767	22.3667	23.1667	2.96767	0.841667	0.418	7.09027	22.4809	2.5614		15	5.44333	22.8056
25	1.885	213.333	21.7667	22		13	3.23967	289.333	23.0333	23.6667	2.44967	0.745333	0.273333	8.89495	23.2282	11.8524		19	4.40667	23.2051
26	3.4035	272	23.5	23.15		14	2.937	243.667	22.9667	22.7667	2.989	.	0.303667	9.65083	22.0749	9.67179		21	0.15	24.2618
32	8.13167	454.667	25.5	24.5		15	1.99767	197.333	22.3	21.8667	2.85433	0.763333	0.334	8.51306	22.4551	5.98104		22	0.976667	24.0573
33	6.607	353.333	26.5	26.9333		16	2.549	267	22.1667	21.8667	3.07033	1.08767	0.284667	10.8577	.	8.95433		31	0.3	24.4412
34	6.20733	389.667	25.3667	24.7667		17	2.72467	239	23.1333	23.4	2.891	0.819	0.227	12.6259	.	12.0029		32	2.31667	22.9971
36	3.5595	273	23.8	23.35		18	2.84333	276.667	22.2	21.5	2.683	0.854667	0.267333	11.4659	.	10.6359		34	0.49	24.0727
37	5.197	355	24.4333	23.9667		19	1.27	132.333	22.6667	22.9667	3.09267	0.9	0.459333	6.78027	21.9032	2.76488		40	4.72	23.1871
39	4.18533	284	23.4667	24.7667		20	3.39467	299.667	24.1	24.1333	2.75033	0.714667	0.27	10.479	22.0182	12.5728		41	4.97667	22.9521
40	2.912	322.333	22.0333	22.1667		21	2.24033	196.7	23.5667	23.6	2.506	0.703333	0.303	8.21112	22.872	7.39384		43	4.34	22.9562
41	2.889	262.333	22.1667	21.5333		22	2.17233	194.667	23.8667	24.4	4.41833	1.03467	0.497	8.94752	21.4321	4.37089		47	0.685	24.3346
44	4.20133	323.333	23.7667	24.2667		23	2.92867	246.667	23.7	23.5667	3.64267	1.36633	0.336667	11.32	.	8.69901		51	5.13667	22.5743
47	5.4445	436	23.1	23.35		24	3.16733	254.333	23.6333	22.7333	2.169	0.46	0.188333	11.9969	.	16.8177		53	1.91	23.2386
51	2.3365	243	23.4	22.75		25	2.635	220.667	23.9333	23.6	1.80067	0.597333	0.216667	8.52393	.	12.1615		55	3.06333	23.8984
53	3.003	240.5	23.4	23.3		26	1.94033	227.6	22.5	22.7	2.69533	0.747667	0.280333	9.673	.	6.92152		58	2.91	23.3562
55	3.64667	282	22.7	21.8667		27	3.02933	274.933	24.1333	24.3	1.99	0.432667	0.202	10.0892	.	14.9967		59	3.065	23.3731
56	7.696	468	24.6333	26.6		29	2.402	239	22.6667	22.3333	2.92933	1.06067	0.309333	9.69734	.	7.76509		61	5.21333	22.9902
57	0.868	98.6533	21.9667	22.7		30	3.136	209.997	24.3	22.9667	2.347	0.778	0.248333	10.0812	.	12.6282		63	5.49333	23.0761
61	2.601	179	24.4333	25.3667		31	3.183	336	22.3667	21	2.54433	0.930333	0.205333	12.3057	24.1267	15.5016		68	5.96	22.2879
62	1.058	113.433	23.3667	24.1333		32	2.94667	253.667	23.9	23.7333	2.38533	0.689333	0.257333	9.33844	.	11.4508		70	5.69667	23.3506
63	4.18367	384	22.3667	21.0667		33	2.43033	223.6	24.4333	24.3667	3.15633	0.959	0.277333	13.1402	.	8.76322		74	4.83667	23.1334
66	2.67667	225.867	22.1	22.3		34	2.14267	144.033	24.6333	24.5	3.30733	0.986667	0.368333	9.29849	.	5.81719		78	0.65	24.4981
67	2.58267	176.7	23.9	27.4333		35	3.97	300.333	24.5	23.6333	2.73433	0.835667	0.279333	10.0908	.	14.2124		79	3.44333	23.6209
68	2.5635	264.5	20.55	22.7		36	2.15133	190.4	22.6	21.9667	3.478	0.428	0.398667	9.3332	.	5.39632		80	5.19333	23.7813
70	7.936	485	26.1	24.8		37	2.27867	171.2	23.2667	24.0333	3.99567	1.206	0.464667	8.51157	.	4.90387		83	4.345	23.2587
72	5.096	328.2	25.2333	24.6667		39	2.79133	261.667	22.5333	22.4333	3.429	1.054	0.420667	8.19815	.	6.6355		85	3.24667	23.5543
75	4.22333	359	23.7	24.8333		40	1.58267	142.933	23.2333	23	3.862	0.375333	0.424333	8.91135	22.3123	3.72977		89	5.70333	23.598
77	4.163	350.667	22.1667	21.8667		41	2.55333	230.667	22.7	22.6333	2.718	0.589	0.289667	9.8106	22.5816	8.81473		91	4.03	23.6003
78	1.6315	182	20.6	20.9		42	4.076	348	23.6	22.9	1.70033	0.539667	0.134333	15.0737	.	30.3424		92	5.36	22.817
79	4.95667	384.333	23.8333	22		43	2.87167	246	23.0333	22.7333	2.51833	0.452	0.29	9.93574	22.5191	9.9023		93	4.99	23.3341
80	3.9945	345.5	23	23.9		44	4.06267	336.967	24.6	24.3	2.15567	0.409333	0.209333	10.7664	.	19.4076		94	0.62	23.9151
81	3.45367	244	22.3667	23.5333		45	3.77867	355.667	22.9	22.6667	2.00033	0.416	0.271	7.24823	.	13.9434		96	5.56333	23.1682
82	4.0755	285	23.6	22.4		47	5.48167	417.333	24.1667	23.3	1.49667	0.463	0.178	9.19063	22.9232	30.7959		98	2.215	24.227
84	4.53533	338.333	23.5	23.1		48	2.61533	172	24.9	25.2333	2.409	0.602667	0.283667	8.52897	.	9.21974		99	4.97	22.6905
86	2.778	273	20.5	22.3		50	2.32267	211.533	23.3333	23.4667	2.53433	0.510667	0.306	8.22713	.	7.59041		104	0.75	24.1171
87	4.34933	263.333	24.3667	23.6		51	4.54967	354.667	24.5667	24.3333	1.95867	0.66	0.223667	8.86264	23.0662	20.3413		106	5.69333	23.3998
89	3.7345	261	24.2	23.65		52	3.24667	220.667	24.8667	24.2667	1.80333	0.605333	0.189667	9.81725	.	17.1178		107	6.11667	24.0158
91	3.544	268.5	24.2	23.05		53	2.34525	189.25	22.375	22.5	2.197	0.792667	0.271333	9.009	22.8785	8.64343		109	2.09667	23.527
92	2.14033	233.267	22.2333	22.7		55	4.037	276.333	24.7667	24.2333	1.92333	0.578667	0.220667	9.01903	23.6997	18.2946		111	3.66333	23.3398
93	4.81733	412.333	22.5	21.4		56	4.12733	307.533	24.5667	24.3333	3.24633	0.716667	0.346667	9.35355	.	11.9058		112	5.81667	23.1596
96	2.692	237.667	22.7	24		57	4.34033	297.667	25	23.5667	2.85767	0.728	0.336333	8.62524	.	12.9049		114	4.12	24.6337
97	4.60767	382.333	22.7333	23.5667		58	3.96467	271.467	23.4	22.5	3.69367	0.887667	0.297667	12.4481	22.6702	13.3191		121	3.72333	23.9689
98	2.27867	192	23.3	24.3667		59	4.07233	288	24.6	23.5333	2.76333	1.01367	0.238333	12.959	23.6954	17.0867		122	4.99333	23.3451
104	4.17133	316.667	23.3667	22.8		61	2.236	199	21.9667	22.4667	3.63467	0.927	0.421	8.53891	22.0542	5.31116		123	1.34	24.9522
106	7.2195	512.5	23.6	22.65		62	3.43467	212.333	24	24.6333	3.109	0.783	0.492667	6.32168	.	6.97158
107	2.47033	188	22.7667	23.3		63	2.90467	247.667	22.3	21.8667	2.81933	0.445	0.302667	9.78788	23.5195	9.59692
108	2.494	263.333	21.6333	22.2667		64	2.589	214.667	23.8667	23.2667	3.773	1.20533	0.368333	10.0838	.	7.02896
109	4.041	353.667	22.8	23.1		66	2.932	206.667	23.9667	23.3333	2.62767	0.668667	0.380667	7.49983	.	7.70228
115	5.454	389.333	23.4333	22.1667		67	1.82667	93.3	27.0667	27.0433	2.20367	0.484333	0.322	6.87178	.	5.67288
116	3.45133	291	23.0333	22.7333		68	3.348	200.333	26.2667	25.6667	3.25733	0.992	0.315667	10.1202	22.2375	10.6061
117	2.76833	211.967	23.9	23.7667		69	1.814	186.533	22.4333	22.9333	2.81167	0.840667	0.371	7.5957	.	4.88949
120	5.97867	369.667	24.4333	24.0667		70	3.777	265.333	23.4667	22.4	2.96667	0.466667	0.260667	11.8075	23.1831	14.4898
122	5.07667	324.333	25.1	23.3		71	4.283	248	26.3667	24.5667	2.30167	0.587	0.240667	9.81368	22.1593	17.7964
123	6.865	418.333	24.9667	22.7		72	4.783	291	26.3667	26.0667	1.549	0.278333	0.163	11.4285	.	29.3436
127	6.2485	419	23.8	24.5		74	3.46567	204.667	25.9333	24.9	1.92567	0.521333	0.209333	9.56155	22.2337	16.5557
128	5.55267	346.333	24.8333	22.55		75	3.48067	269	22.5333	21.6333	1.89167	0.488667	0.249667	7.81801	22.3695	13.9413
130	6.576	411.333	24.6333	23.2		77	4.339	360.667	24.2	22.0333	2.85667	1.00733	0.254	11.5266	.	17.0827
236	7.13933	474.333	23.8333	24.1		78	5.694	344.333	26.0333	24.5333	1.54533	0.446333	0.125	13.0773	23.6357	45.552
237	4.185	346	23.7	23.2333		79	5.79233	349.667	26.0333	24.8	1.85767	0.483667	0.147	13.3286	23.1644	39.4036
238	2.942	215	24.5	24.8333		80	3.74667	274	24.5667	23.6667	1.686	0.593667	0.172	9.73069	23.2314	21.7829
240	6.124	464.667	22.7667	21.1		81	4.733	284	25.7	24.6	2.17967	0.545333	0.291	7.76948	.	16.2646
244	3.8815	288	23.3	22.2		82	7.11233	433	25.9333	24.3333	1.84133	0.569667	0.184	10.792	.	38.654
247	5.57567	379.667	23.8333	23.9667		83	5.126	282	26.7	26.7	1.31033	0.563667	0.111	12.1836	22.8612	46.1802
248	3.41733	264.333	24.1667	24.9333		84	2.32433	158.133	24.5667	23.7333	1.94567	0.554667	0.236	8.25191	.	9.84887
249	4.68133	218.167	23.9	23.1667		85	2.58433	236.933	22.3	22.1333	2.29367	0.639	0.261	8.95531	23.2116	9.90166
251	4.57	269	25	25.2		86	2.49967	128.767	24.6333	22.8333	3.016	0.838	0.325333	9.32276	.	7.6834
256	6.237	344	26.1	28.4		87	3.177	185.667	25.7	25.6	2.37233	0.608333	0.271	8.93289	.	11.7232
257	3.60667	295.333	22.7333	22.8		88	2.74133	173.767	25.4333	25.7333	.	0.781	0.279	.	.	9.82557
258	3.52567	276.067	22.5667	22.2333		89	3.31133	275.333	24.0667	23.5	4.299	0.94	0.385	11.2183	23.0519	8.60087
259	5.01933	359.333	22.7	24.8333		91	2.61067	205.3	24.7333	24.2667	2.09067	0.518	0.284	7.55908	22.515	9.19249
260	2.8245	181	23.8	24.25		92	2.084	124.725	26.1	25.3333	3.12	0.868	0.364	8.86796	22.8833	5.72527
263	5.45833	397	23.3667	22.4667		93	3.32433	190.3	26.5667	25.8333	3.45233	0.818333	0.303	11.3731	22.4263	10.9714
264	5.86467	345.333	25.7	24.0333		94	3.539	211.133	26.2	25.3	2.05	0.325333	0.156333	13.7011	23.0184	22.6375
265	4.13367	264.667	25.2333	25.1		95	4.62967	263	26.4	22.95	2.97933	0.442	0.365	8.0932	.	12.684
269	3.51533	251.533	23.2333	23.2333		96	3.34033	309.333	22.8333	25.8667	2.5	0.77	0.321333	7.92113	22.5839	10.3952
275	2.739	180	24.1	25.7		97	2.142	148.633	24.8	24.2	2.12033	0.579333	0.215333	12.3485	.	9.94737
278	1.84033	144.833	22.6333	23.3333		98	1.873	127.633	23.4	21	3.979	1.15367	0.399667	9.95915	23.1325	4.68641
281	5.66	380.667	23.9	22.2667		99	2.13667	128.5	24.9667	25.1	2.26267	0.719667	0.238333	9.56151	22.2739	8.96503
283	1.98167	224.667	22.4333	22.4667		101	3.36667	293.667	23	22.1667	2.17667	0.942333	0.177333	12.7914	.	18.985
291	4.19967	247.667	25.5667	24.8333		103	2.158	133.5	24.7	25.1	2.97733	0.972333	0.302667	10.991	.	7.12996
292	2.501	196.333	24.7	24.9		104	2.30767	215	23.3667	22.4333	2.64167	0.685667	0.222	12.2653	22.6445	10.3949
298	4.16633	348	22.9667	22.3333		106	3.863	244.667	24.4	23.5	2.82333	0.58	0.276667	10.2488	22.0216	13.9627
299	1.588	189.333	21.5	22.7333		107	2.98733	267.333	23.2667	22.7333	2.53933	0.784667	0.237	10.8439	22.8483	12.6048
300	4.08433	275.667	24.7	23.4667		108	2.748	249	22.6667	22.7667	2.01533	0.553667	0.308667	6.54681	.	8.90281
301	5.962	400.333	24.0333	22.1333		109	4.09233	221.6	24.9333	24.4	2.99667	0.907	0.276	12.6222	23.5367	14.8273
303	3.802	324	22.5	21.8		111	3.00833	93.5333	23.1333	22.4333	1.58833	0.385	0.187	11.3249	22.705	16.0873
304	4.703	418.5	22.05	20.8		112	3.44633	225	23.4667	22.4333	2.15833	0.604	0.289667	7.45804	22.3868	11.8976
305	2.285	279.3	22.5	22.6333		114	2.1535	142.255	22.45	22.2333	1.983	0.6386	0.264333	7.50486	23.9476	8.14691
306	2.051	195.767	22.5667	22.4333		115	2.63525	220.25	22.175	20.5333	2.092	0.576	0.246	9.63304	.	10.7124
312	5.46433	319.667	25.3667	26.1667		116	2.50767	200	23.2667	22.3667	1.43667	0.394333	0.175333	11.2184	.	14.3023
315	3.85267	280.333	23.1667	24.3		117	2.21767	154.4	23.6	24.1667	1.97	0.530667	0.310333	7.65992	.	7.14608
319	0.688667	80.7	22.6333	23.8667		118	3.44367	311	22.7667	22.6333	1.57567	0.238	0.109667	14.5058	.	31.4012
321	2.4365	232.5	22.4	23.5		119	3.24067	243.667	23.7	22.8	2.699	0.579333	0.310333	9.23082	.	10.4425
326	3.84167	235.333	24.9667	26.2		120	3.586	300	22.1667	22.8333	2.327	0.669667	0.277667	8.79643	.	12.9148
327	5.42533	324.667	25.2333	24.7333		121	5.34133	335	24.7333	24.4333	3.118	0.987	0.287667	10.6499	23.2083	18.5678
328	2.92033	280	22.3667	22.9667		122	1.91267	159.467	22.7667	23.0667	2.27533	0.597333	0.239	9.30206	22.8823	8.00279
329	7.086	439.333	24.5667	23.1		123	3.42167	259.333	24.9333	24.9667	3.221	0.326	0.238333	13.4956	23.5429	14.3566
332	3.946	348.333	22.0333	22.6667		125	2.36467	136	25.9667	23.8	2.88767	0.913	0.356667	8.17705	.	6.62991
333	4.09833	302	23.3	23.1333		127	1.851	173.667	24.8333	23.7	1.829	0.676	0.217667	9.04648	.	8.50383
334	2.24133	185.333	22.7	23.6333		128	0.785	104.55	21	22.3	2.471	0.756	0.330333	7.59991	.	2.37639
336	4.878	387.667	23.4667	21.8		130	1.7	94.85	25.4	25.4333	3.68733	0.71	0.392333	9.24952	.	4.33305
339	4.263	372	22.1	22.55		235	1.917	150.15	23.9	23.8333	2.19167	0.528333	0.303	7.1456	.	6.32673
340	2.63433	229.667	22.8333	22.9667		236	3.135	156.25	25.25	26	2.70667	0.640667	0.393667	6.86471	.	7.96359
341	3.56333	233.667	24.9667	24.6		237	2.4375	260.5	24.3	25.3667	1.83367	0.480333	0.314333	6.43883	.	7.75451
344	2.564	307	21.1	21.3		238	3.2975	140.4	26.95	25.8667	2.458	0.611333	0.358	7.01871	.	9.21089
346	4.15867	307.333	24.0333	22.1333		239	4.8495	306.5	24.05	23.8667	2.391	0.620667	0.248667	10.572	.	19.502
348	4.606	327.333	23.1667	23.9		240	3.0645	165	23.9	25.5333	2.73933	0.420333	0.365333	7.56289	.	8.38823
354	6.583	434.667	24.5667	22.5333		242	3.4935	228	23.5	24.1667	2.76367	0.888333	0.349	7.70526	.	10.01
358	2.24467	278.333	20.0333	20.7333		243	5.338	249.5	25.55	25.6	3.31033	0.588667	0.325333	11.391	.	16.4078
362	3.56267	259.667	24.3	23.0667		244	2.795	147.8	25.2667	25.4333	3.39867	0.837333	0.357	9.93979	.	7.82913
364	3.06233	302.333	22.9	22.5333		245	2.869	178.5	23.95	24.4333	2.65	0.765667	0.327	8.1551	.	8.7737
370	2.10567	233.667	23.0333	23.8667		247	1.3775	112.25	24.65	24.4667	2.682	0.702333	0.395	6.7367	.	3.48734
371	4.84933	334	24.7	24		248	3.679	193.5	25.75	25.4	2.42933	0.742	0.237667	10.1575	.	15.4797
						249	2.9255	209	24.55	24.1667	1.74633	0.338	0.166667	10.506	.	17.553
						250	2.292	214.5	24.45	24.9333	1.881	0.531667	0.214	8.72592	.	10.7103
						251	2.586	213.5	24.2	24.3667	1.76633	0.451667	0.233667	7.73469	.	11.067
						252	1.793	139.5	24.45	25.4333	2.57433	0.745333	0.286	9.15779	.	6.26923
						253	1.937	155.5	24.8	25.7	2.192	0.561667	0.372	6.10488	.	5.20699
						254	2.411	130.6	23.8	25.5667	2.572	0.722333	0.348333	7.7839	.	6.92153
						255	3.689	178.65	26.75	27.4	3.021	1.021	0.433333	7.00397	.	8.51308
						256	3.059	308.3	25.4	26.0667	3.432	0.694667	0.476667	6.98053	.	6.41748
						257	1.9235	171.65	25.55	25.4667	1.49067	0.397333	0.194667	7.85463	.	9.88099
						258	2.2215	131	25.35	25.1333	1.75467	0.486	0.222667	7.97695	.	9.9768
						259	1.759	159.7	25.5	25.5667	3.30233	0.663667	0.393333	8.34724	.	4.47203
						260	2.97	172	25.2	25.1	2.02733	0.491667	0.261	7.82501	.	11.3793
						263	1.6115	114.2	25.6	25.1	2.99033	0.409667	0.294	9.09769	.	5.48129
						264	2.73	193	23.6333	25.2	2.11667	0.641333	0.213	9.97805	.	12.8169
						265	2.5305	192.5	25.4	25.3333	1.936	0.540333	0.218	8.86468	.	11.6078
						266	2.991	172	25.4	27.1667	1.508	0.405	0.191333	7.94111	.	15.6324
						267	3.177	206	25.85	26.6333	1.76	0.567333	0.226333	7.53203	.	14.0368
						268	2.87133	118.133	28.0333	27.1667	2.43533	0.632333	0.337	7.22831	.	8.52028
						269	3.35533	289	24.2	25	2.10867	0.330333	0.307333	7.19098	.	10.9176
						270	1.7	168.067	23.9333	25.1667	2.01567	0.621667	0.282333	7.62893	.	6.02125
						271	2.20267	161.767	25.9667	27.1333	3.21833	0.81	0.305	10.354	.	7.22186
						275	1.678	170.3	24.0333	25.8333	1.96267	0.546667	0.215	9.34252	.	7.80465
						276	2.913	179.667	24.7333	24.3667	1.74367	0.360667	0.222333	8.18572	.	13.1019
						278	2.71767	199	24.3	24.3	2.26233	0.587667	0.28	8.15718	.	9.70595
						280	4.10967	261.997	23.4	24.4	2.36167	0.375	0.231667	10.4114	.	17.7396
						281	2.13267	131.233	26.3	27.7667	2.437	0.715333	0.314333	7.73379	.	6.78473
						283	2.645	294	21.7333	22.1	1.438	0.382	0.195667	7.57752	.	13.5179
						284	2.84833	206.067	24.5667	25.2333	1.98	0.467667	0.238333	8.82424	.	11.951
						286	2.46433	136.633	26.6	27.2333	2.03733	0.607333	0.246333	8.47482	.	10.0041
						287	1.088	112.6	22.1	23.0667	1.779	0.727	0.306667	6.80624	.	3.54783
						289	2.947	155.533	26.8667	25.4	2.786	0.527333	0.341	8.59067	.	8.64223
						290	2.60033	196.333	24.6	23.8333	2.226	0.577667	0.231667	9.5815	.	11.2245
						291	3.18933	180.667	24.5	24.7333	1.855	0.413333	0.298	6.27837	.	10.7025
						292	3.84767	182.333	27.2333	25.7667	2.159	0.397333	0.272667	7.93256	.	14.1112
						294	2.40267	167.667	24.8667	24.0333	1.672	0.510667	0.174667	10.0642	.	13.7557
						298	2.195	159.033	25.0333	23.7333	2.02467	0.579333	0.247667	8.18535	.	8.86272
						299	3.20533	197.667	24.5	24.4	1.73133	0.422667	0.208333	8.94959	.	15.3856
						300	3.404	213	24.3333	23.3333	1.93033	0.354667	0.256333	7.611	.	13.2796
						301	3.33133	224.667	23.8333	23.2667	1.80267	0.524333	0.203	9.69824	.	16.4105
						302	2.78467	180	24.3333	23.2667	1.337	0.319333	.	4.38814	.	.
						303	4.22967	257	23.9	23.6	1.682	0.364333	0.205333	8.31761	.	20.599
						304	1.716	81.65	26.65	27.4	2.597	0.335333	0.413667	6.31977	.	4.14827
						305	3.78067	194.267	25.7667	24.8667	2.72933	0.899	0.308	9.91868	.	12.2749
						306	4.58	301	24.0667	26	1.957	0.494	0.227	9.20229	.	20.1762
						307	3.088	215.333	23.9333	23.5333	2.15333	0.6	0.238	9.00036	.	12.9748
						312	3.17867	348.333	21.3	20.9333	1.755	0.424	0.219333	7.9196	.	14.4924
						314	1.70633	147.2	24.1333	23.3	2.06867	0.511333	0.229	10.1281	.	7.45124
						315	1.79	175	21.9	21.4333	2.28067	0.735	0.265333	8.79483	.	6.74623
						316	3.20033	260	23.1	22.3333	1.704	0.457	0.248333	6.92692	.	12.8872
						317	3.051	255.667	23.3333	22.5333	1.09433	0.197	0.136667	8.57945	.	22.3244
						318	1.809	148	23.6667	22.7	1.95333	0.532	0.228333	8.7097	.	7.92263
						319	2.08667	180	23.2667	23.7	1.81733	0.429333	0.234	7.93694	.	8.91738
						321	2.665	217	23.1667	22.4	1.63467	0.618	0.215667	7.77185	.	12.357
						322	2.79167	106.323	23.9667	22.3	2.188	0.487667	0.231667	9.22956	.	12.0504
						325	2.896	238.667	23.2667	22.3333	2.56867	0.899667	0.285333	9.29026	.	10.1495
						326	2.94467	207	25.1	25.3333	1.81133	0.678667	0.228667	8.89808	.	12.8776
						327	2.28667	184.667	23.4333	22.9667	2.14167	0.759667	0.208667	10.2614	.	10.9585
						328	2.82167	222.267	25.1	24.9333	3.255	0.937667	0.439	7.39567	.	6.42749
						329	3.53	259.333	24.6333	24.3667	1.50367	0.427333	0.132667	11.4852	.	26.608
						330	2.64167	245	23.2333	22.5	1.31567	0.294	0.183	7.17077	.	14.4353
						332	2.466	168.667	23.8667	22.9667	2.556	0.967	0.300667	8.57292	.	8.20177
						333	2.945	252.333	23.3333	22.5667	1.41867	0.432667	0.108667	12.9032	.	27.1012
						334	2.98433	249.333	23.3667	22.4	1.57667	0.518667	0.136333	11.8453	.	21.89
						336	2.392	193.333	23.6333	22.4667	1.42267	0.412333	0.175667	8.31386	.	13.6167
						338	3.2065	265	22.7	21.45	1.3585	0.333	0.109	12.8731	.	29.4174
						339	3.43667	288.667	23.1333	22.0333	1.72367	0.760333	0.137333	12.3068	.	25.0243
						340	2.79233	240.667	23.5333	22.3333	1.01833	0.311667	0.114333	9.10177	.	24.4227
						341	2.9605	276.5	22.8	22.25	0.976	0.343	0.085	12.1247	.	34.8294
						343	2.84133	256	22.7	22.4667	0.977667	0.298	0.1	10.3216	.	28.4133
						344	2.14633	205.667	22.1333	21.9667	1.21633	0.310333	0.142333	8.81651	.	15.0796
						345	4.05767	265.667	25.5	25.0667	1.934	0.695	0.176	10.9798	.	23.0549
						346	4.273	240.3	23.1667	22.7667	1.56833	0.333333	0.163667	9.64962	.	26.1079
						348	3.50967	296	23.4333	22.7667	2.056	0.526667	0.246333	8.27589	.	14.2476
						349	3.183	236.333	23.8667	23.0333	1.90167	0.429	0.231333	8.13536	.	13.7594
						350	3.78467	399.333	21.7667	21.8	2.05	0.523	0.184667	11.1606	.	20.4946
						353	2.10333	184	22.6	23.2	2.644	0.456667	0.313667	8.37368	.	6.70563
						354	2.03967	152.667	22.8	23.1667	2.396	0.369333	0.324667	7.48819	.	6.28234
						358	2.793	221	22.8333	21.9	3.26567	1.10267	0.305	11.1839	.	9.15738
						360	2.05033	193.2	22.7667	22.6333	2.26033	0.525333	0.197667	11.119	.	10.3727
						362	1.66633	168.333	22.7667	23.2333	2.63967	0.765667	0.259333	10.0788	.	6.42545
						364	3.53367	277	23.3333	23.3667	1.473	0.413333	0.151	10.2764	.	23.4018
						365	2.813	167.1	24.3	24.3667	3.78967	0.460667	0.391333	9.61546	.	7.18825
						366	3.16567	242.667	23.6333	23.4667	2.49233	0.878333	0.232667	10.8326	.	13.606
						368	2.59433	231.667	23.5667	24.2	2.58167	0.989333	0.262333	9.8328	.	9.88945
						369	2.95433	203.9	24.7333	24.9333	2.08967	0.697	0.222667	9.31703	.	13.268
						370	3.013	217	23.9333	25.2	2.99133	1.04067	0.314667	9.32763	.	9.57521
						371	3.91067	277.333	22.9667	24.2	1.666	0.428333	0.228667	8.01905	.	17.102
